# Supplementary material for: Effects of Ginger Supplementation on Markers of Inflammation and Functional Capacity in Individuals with Mild to Moderate Joint Pain
Source: Nutrients. 2025 Jul 18;17(14):2365. doi: 10.3390/nu17142365 (PMC12297875; doi:10.3390/nu17142365)
Supplement: Supplementary file 1 [file nutrients-17-02365-s001.zip]

Archive with 1 entries (1 files):
- nutrients-3720361-supplementary.xlsx
