# Supplementary material for: Effects of Ginger Supplementation on Markers of Inflammation and Functional Capacity in Individuals with Mild to Moderate Joint Pain
Source: Nutrients. 2025 Jul 18;17(14):2365. doi: 10.3390/nu17142365 (PMC12297875; doi:10.3390/nu17142365)
Supplement: Supplementary file 1 [file nutrients-17-02365-s001.zip › nutrients-3720361-supplementary.xlsx]

## Sheet: S1. Descriptives
	Table S1. Descriptive demographic and clinical data.
															Mean
	Variable	Group	Female				Male				Total				(SEM)				Effect	p-Level	ηₚ²
	Age	Placebo	58.875	±	4.79397		53	±	12.1106		56.1333	±	9.1407		55.9375	±	2.37576		Group	0.949634	0.000156427
	[yrs]	Ginger	54.5714	±	10.6436		56.875	±	8.2017		55.8	±	9.1433		55.7232	±	2.37576		Sex	0.599591	0.0107479
		Total	56.8667	±	8.06108		55.0667	±	10.0247		55.9667	±	8.9846		55.8304	±	1.67991		G x S	0.234494	0.0539042
	Body Mass Index	Placebo	30.44	±	6.47414		28.61	±	3.31824		29.586	±	5.15452		29.525	±	1.97156		Group	0.297575	0.0416471
	[kg/m2]	Ginger	33.92	±	10.182		31.0575	±	8.68258		32.3933	±	9.18205		32.4888	±	1.97156		Sex	0.407747	0.0265127
		Total	32.064	±	8.2836		29.9153	±	6.634		30.9897	±	7.45427		31.0069	±	1.39411		G x S	0.854545	0.00131681
	Height	Placebo	165.925	±	6.73217		164.993	±	27.6927		165.49	±	18.7499		165.459	±	3.81841		Group	0.674979	0.00687031
	[cm]	Ginger	160.1	±	9.13966		166.238	±	5.87074		163.373	±	7.94215		163.169	±	3.81841		Sex	0.633857	0.00885543
		Total	163.207	±	8.2164		165.657	±	18.6094		164.432	±	14.189		164.314	±	2.70002		G x S	0.51848	0.0162132
	Weight	Placebo	83.0375	±	11.7428		90.1	±	18.4656		86.3333	±	15.1123		86.5687	±	5.66896		Group	0.984247	1.52846e-05
	[kg]	Ginger	87.5571	±	29.0516		85.9	±	25.079		86.6733	±	26.0177		86.7286	±	5.66896		Sex	0.738738	0.00435195
		Total	85.1467	±	20.8831		87.86	±	21.5712		86.5033	±	20.9063		86.6487	±	4.00856		G x S	0.591203	0.0112464
	Resting Heart Rate	Placebo	70	±	9.71008		57.2857	±	6.15668		64.0667	±	10.3197		63.6429	±	2.98581	◊	Group	0.0832267	0.110976
	[bpm]	Ginger	69	±	12.3828		73.5	±	15.3716		71.4	±	13.7571		71.25	±	2.98581		Sex	0.339684	0.0351098
		Total	69.5333	±	10.636		65.9333	±	14.3002	⁎	67.7333	±	12.5174	⁑	67.4464	±	2.11129		G x S	0.051805	0.137786
	Resting Systolic Blood Pressure	Placebo	123.125	±	12.5861		130.429	±	26.9497		126.533	±	20.117		126.777	±	4.48409		Group	0.873721	0.000989902
	[mmHg]	Ginger	132.714	±	15.7873		122.875	±	10.9862		127.467	±	13.8918		127.795	±	4.48409		Sex	0.84309	0.00153505
		Total	127.6	±	14.5101		126.4	±	19.668		127	±	16.9929		127.286	±	3.17073		G x S	0.188131	0.0656542
	Resting Diastolic Blood Pressure	Placebo	77.5	±	4.84031		76.4286	±	11.1184		77	±	8.06226		76.9643	±	2.07184		Group	0.918276	0.000412693
	[mmHg]	Ginger	75.2857	±	7.40977		79.25	±	7.8513		77.4	±	7.65133		77.2679	±	2.07184		Sex	0.625693	0.00928595
		Total	76.4667	±	6.04586		77.9333	±	9.26951		77.2	±	7.72546		77.1161	±	1.46501		G x S	0.398013	0.0276174
	White Blood Cells	Placebo	4.7375	±	1.04052		5.41429	±	1.46108		5.05333	±	1.25634		5.07589	±	0.329915		Group	0.0986384	0.101401
	[K/µL]	Ginger	5.96264	±	1.15213		5.7875	±	1.4096		5.86923	±	1.25322		5.87507	±	0.329915		Sex	0.595431	0.0109934
		Total	5.30923	±	1.22902		5.61333	±	1.39482		5.46128	±	1.3009		5.47548	±	0.233285		G x S	0.369651	0.031062
	Red Blood Cells	Placebo	4.27875	±	0.327477		4.81429	±	0.450254		4.52867	±	0.465815		4.54652	±	0.12419		Group	0.743072	0.00420383
	[M/µL]	Ginger	4.49066	±	0.357984		4.71875	±	0.681625		4.61231	±	0.548728		4.6047	±	0.12419		Sex	0.039	0.153813
		Total	4.37764	±	0.347157		4.76333	±	0.567119		4.57049	±	0.501916		4.57561	±	0.0878153		G x S	0.389447	0.0286213
	Hemoglobin	Placebo	13.525	±	1.32638		14.4714	±	1.81725		13.9667	±	1.59179		13.9982	±	0.390365		Group	0.0787871	0.114072
	[g/dL]	Ginger	12.4637	±	1.60665		13.5125	±	1.28445		13.0231	±	1.49148		12.9881	±	0.390365		Sex	0.0823421	0.111579
		Total	13.0297	±	1.51204		13.96	±	1.57652		13.4949	±	1.58977		13.4932	±	0.27603		G x S	0.926864	0.000330294
	Hematocrit	Placebo	40.6375	±	3.19774		42.8	±	4.42192		41.6467	±	3.83925		41.7187	±	0.991033		Group	0.20846	0.0601403
	[%]	Ginger	38.922	±	3.50657		40.9	±	4.11721		39.9769	±	3.84562		39.911	±	0.991033		Sex	0.151649	0.0774235
		Total	39.8369	±	3.34175		41.7867	±	4.22118		40.8118	±	3.86991		40.8149	±	0.700766		G x S	0.94803	0.000166562
	Mean Corpuscular Volume	Placebo	95.1	±	5.21262		88.9429	±	4.37221		92.2267	±	5.64693		92.0214	±	1.72065		Group	0.0622561	0.12739
	[fL]	Ginger	87.3363	±	10.0939		87.225	±	5.77303		87.2769	±	7.76744		87.2806	±	1.72065		Sex	0.209087	0.0599797
		Total	91.4769	±	8.56301		88.0267	±	5.06394		89.7518	±	7.13138		89.651	±	1.21668		G x S	0.225219	0.0560311
	Mean Corpuscular Hemoglobin	Placebo	31.6375	±	2.38144		30.0429	±	2.24415		30.8933	±	2.38162		30.8402	±	0.817983		Group	0.0536352	0.135822
	[pg]	Ginger	28.0659	±	4.43984		28.9375	±	3.19819		28.5308	±	3.7101		28.5017	±	0.817983		Sex	0.757129	0.00374273
		Total	29.9708	±	3.83214		29.4533	±	2.75652		29.7121	±	3.29042		29.6709	±	0.578401		G x S	0.296241	0.0418727
	Mean Corpuscular Hemoglobin Concentration	Placebo	33.2625	±	0.702928		33.7571	±	1.05965		33.4933	±	0.8908		33.5098	±	0.356255		Group	0.0587782	0.130643
	[g/dL]	Ginger	31.9154	±	1.75183		33.1125	±	1.71834		32.5538	±	1.7815		32.5139	±	0.356255		Sex	0.105147	0.097811
		Total	32.6338	±	1.43046		33.4133	±	1.43819		33.0236	±	1.46407		33.0119	±	0.251911		G x S	0.491899	0.0183497
	Red Blood Cell Distribution Width	Placebo	12.6625	±	0.381491		12.5143	±	0.566947		12.5933	±	0.465168		12.5884	±	0.245465		Group	0.0153313	0.205767
	[%]	Ginger	13.7912	±	1.44904		13.1875	±	1.05889		13.4692	±	1.24808		13.4894	±	0.245465		Sex	0.28874	0.0431658
		Total	13.1892	±	1.14559		12.8733	±	0.905118		13.0313	±	1.02706		13.0389	±	0.17357		G x S	0.517546	0.0162851
	Neutrophils	Placebo	58.4375	±	7.27342		54.4429	±	9.82291		56.5733	±	8.48877		56.4402	±	2.14442		Group	0.142688	0.0807859
	[%]	Ginger	63.6989	±	4.72015		58.35	±	10.018		60.8462	±	8.20719		61.0245	±	2.14442		Sex	0.135526	0.0836388
		Total	60.8928	±	6.58649		56.5267	±	9.77771		58.7097	±	8.48684		58.7323	±	1.51633		G x S	0.825064	0.00191377
	Lymphocytes	Placebo	29.2	±	6.55787		33.3714	±	8.84641		31.1467	±	7.72546		31.2857	±	1.89704		Group	0.17228	0.0704325
	[%]	Ginger	25.5154	±	3.2129		29.525	±	8.98216		27.6538	±	7.00363		27.5202	±	1.89704		Sex	0.139405	0.0820742
		Total	27.4805	±	5.43574		31.32	±	8.82182		29.4003	±	7.4597		29.403	±	1.34141		G x S	0.976172	3.49779e-05
	Monocytes	Placebo	8.65	±	1.8868		8.1	±	1.7359		8.39333	±	1.77541		8.375	±	0.48586		Group	0.68276	0.00652767
	[%]	Ginger	7.49451	±	1.09129		8.6875	±	2.43512		8.13077	±	1.96337		8.091	±	0.48586		Sex	0.643756	0.00835001
		Total	8.11077	±	1.62679		8.41333	±	2.08528		8.26205	±	1.84404		8.233	±	0.343555		G x S	0.215912	0.0582684
	Eosinophils	Placebo	2.5875	±	1.37886		3.31429	±	1.81515		2.92667	±	1.58225		2.95089	±	0.386602		Group	0.210955	0.0595051
	[%]	Ginger	2.18681	±	0.925975		2.3125	±	1.68221		2.25385	±	1.33664		2.24966	±	0.386602		Sex	0.442666	0.022842
		Total	2.40051	±	1.16658		2.78	±	1.75914		2.59026	±	1.47924		2.60027	±	0.273369		G x S	0.587207	0.011489
	Basophils	Placebo	0.9375	±	0.199553		0.571429	±	0.359232		0.766667	±	0.333095		0.754464	±	0.0740804		Group	0.583015	0.011747
	[%]	Ginger	0.754945	±	0.251325		0.6375	±	0.315945		0.692308	±	0.284006		0.696223	±	0.0740804		Sex	0.0292374	0.169994
		Total	0.852308	±	0.236364		0.606667	±	0.326161		0.729487	±	0.306484		0.725343	±	0.0523828		G x S	0.246121	0.0513713
	Platelets	Placebo	209.125	±	95.886		234.857	±	58.4478		221.133	±	78.9791		221.991	±	17.4918		Group	0.34629	0.0341781
	[K/µL]	Ginger	243.813	±	19.1902		247.625	±	67.3264		245.846	±	49.276		245.719	±	17.4918		Sex	0.555567	0.0135297
		Total	225.313	±	71.2444		241.667	±	61.4325		233.49	±	65.8896		233.855	±	12.3686		G x S	0.661383	0.00749368
	Triglycerides	Placebo	111.75	±	42.2501		101.571	±	55.9579		107	±	47.562		106.661	±	15.2256		Group	0.847315	0.00145253
	[mg/dL]	Ginger	107.571	±	59.2617		114.125	±	73.3415		111.067	±	64.8542		110.848	±	15.2256		Sex	0.933561	0.000272448
		Total	109.8	±	49.0134		108.267	±	63.8239		109.033	±	55.9183		108.754	±	10.7661		G x S	0.700783	0.00577265
	Total Cholesterol	Placebo	182.5	±	40.9425		162	±	21.3854		172.933	±	33.8557		172.25	±	9.8083		Group	0.396974	0.0277376
	[mg/dL]	Ginger	183.143	±	31.5142		185.25	±	49.1579		184.267	±	40.436		184.196	±	9.8083		Sex	0.513169	0.0166252
		Total	182.8	±	35.5512		174.4	±	39.3497		178.6	±	37.0932		178.223	±	6.93552		G x S	0.422529	0.024905
	HDL Cholesterol	Placebo	64.5	±	21.7584		53.7143	±	15.6494		59.4667	±	19.3053		59.1071	±	4.28968		Group	0.602733	0.0105649
	[mg/dL]	Ginger	56.5714	±	14.2344		55.25	±	12.7923		55.8667	±	13.0048		55.9107	±	4.28968		Sex	0.327542	0.0368848
		Total	60.8	±	18.4476		54.5333	±	13.6898		57.6667	±	16.2763		57.5089	±	3.03326		G x S	0.44241	0.0228673
	LDL Cholesterol	Placebo	85.2425	±	46.3983		89.1429	±	21.5903		87.0627	±	35.7803		87.1927	±	9.97565		Group	0.158608	0.0749563
	[mg/dL]	Ginger	106.714	±	34.028		108.625	±	44.4392		107.733	±	38.531		107.67	±	9.97565		Sex	0.838431	0.00162877
		Total	95.2627	±	41.1775		99.5333	±	35.8944		97.398	±	38.0167		97.4312	±	7.05385		G x S	0.944322	0.000191215
	Non-HDL Cholesterol	Placebo	118	±	35.6491		108.286	±	22.6327		113.467	±	29.6669		113.143	±	9.41067		Group	0.265574	0.0474316
	[mg/dL]	Ginger	126.571	±	33.1906		130	±	47.5184		128.4	±	40.0532		128.286	±	9.41067		Sex	0.815166	0.0021403
		Total	122	±	33.5729		119.867	±	38.3962		120.933	±	35.4546		120.714	±	6.65435		G x S	0.625614	0.00929013
	VLDL Cholesterol	Placebo	21.125	±	6.19764		19.1429	±	5.58058		20.2	±	5.79655		20.1339	±	1.69269		Group	0.841945	0.00155781
	[mg/dL]	Ginger	19.8571	±	5.27347		21.375	±	8.36553		20.6667	±	6.89375		20.6161	±	1.69269		Sex	0.923489	0.000361572
		Total	20.5333	±	5.61715		20.3333	±	7.04746		20.4333	±	6.26255		20.375	±	1.19691		G x S	0.471288	0.020141
	LDL:HDL Ratio	Placebo	1.6263	±	0.78354		1.8214	±	0.72393		1.7173	±	0.73603		1.724	±	0.207		Group	0.344	0.034
		Ginger	1.9957	±	0.88318		2.015	±	0.88318		2.006	±	0.80822		2.005	±	0.207		Sex	0.717	0.005
		Total	1.7987	±	0.77878		1.9247	±	0.79032		1.8617	±	0.77358		1.865	±	0.146		G x S	0.766	0.003
	Total Cholesterol:HDL Ratio	Placebo	2.99625	±	0.95217		3.23857	±	0.942009		3.10933	±	0.921563		3.11741	±	0.242816		Group	0.406229	0.0266825
		Ginger	3.37714	±	0.84632		3.4375	±	0.994539		3.40933	±	0.895819		3.40732	±	0.242816		Sex	0.66306	0.00741506
		Total	3.174	±	0.89385		3.34467	±	0.940964		3.25933	±	0.905915		3.26237	±	0.171697		G x S	0.793137	0.00269268
	Glucose	Placebo	113.5	±	40.3626		109.714	±	26.5249		111.733	±	33.4653		111.607	±	6.7229		Group	0.201953	0.0618373
	(mg/dL)	Ginger	104.571	±	16.3998		93.75	±	6.64938		98.8	±	12.9846		99.1607	±	6.7229		Sex	0.449301	0.0221925
		Total	109.333	±	30.8398		101.2	±	19.7889		105.267	±	25.7935		105.384	±	4.75381		G x S	0.714376	0.00523792
	Blood Urea Nitrogen	Placebo	15.875	±	3.39905		15.5714	±	4.57738		15.7333	±	3.8446		15.7232	±	1.22013		Group	0.238815	0.0529463
	(mg/dL)	Ginger	13.2857	±	4.78589		14	±	5.78174		13.6667	±	5.16398		13.6429	±	1.22013		Sex	0.906181	0.000544463
		Total	14.6667	±	4.16905		14.7333	±	5.13346		14.7	±	4.59497		14.683	±	0.862761		G x S	0.770381	0.00333464
	Creatinine	Placebo	0.88375	±	0.186313		0.91	±	0.145602		0.896	±	0.163174		0.896875	±	0.0486593		Group	0.105913	0.0974037
	(mg/dL)	Ginger	0.695714	±	0.143394		0.8675	±	0.24662		0.787333	±	0.217008		0.781607	±	0.0486593		Sex	0.162107	0.0737592
		Total	0.796	±	0.188672		0.887333	±	0.199945		0.841667	±	0.196576		0.839241	±	0.0344073		G x S	0.300034	0.0412341
	Creatine Kinase	Placebo	102.67	±	26.6844		140.571	±	134.822		120.357	±	92.3538		121.621	±	19.3276		Group	0.427727	0.0243588
	(U/L)	Ginger	77.5714	±	28.9128		121.625	±	60.919		101.067	±	52.2623		99.5982	±	19.3276		Sex	0.145872	0.0795659
		Total	90.9571	±	29.7031		130.467	±	98.6986		110.712	±	74.38		110.609	±	13.6667		G x S	0.911266	0.000486823
	BUN-Creatinine Ratio	Placebo	18.5	±	4.8107		17.2857	±	4.53557		17.9333	±	4.55861		17.8929	±	1.61139		Group	0.922723	0.000368876
		Ginger	19.8571	±	9.42388		16.375	±	5.20817		18	±	7.40656		18.1161	±	1.61139		Sex	0.312294	0.0392364
		Total	19.1333	±	7.07982		16.8	±	4.75395		17.9667	±	6.04285		18.0045	±	1.13942		G x S	0.622956	0.00943305
	Estimated Glomerular Filtration Rate	Placebo	81.25	±	18.0614		91	±	12.9743		85.8	±	16.1431		86.125	±	4.51128		Group	0.197974	0.0629055
	(ml/min/1.73)	Ginger	101.857	±	16.4056		87.25	±	20.6795		94.0667	±	19.6486		94.5536	±	4.51128		Sex	0.706549	0.00554224
		Total	90.8667	±	19.7913		89	±	17.021		89.9333	±	18.162		90.3393	±	3.18995		G x S	0.0673721	0.122922
	Sodium	Placebo	142.125	±	3.27054		142.857	±	2.4103		142.467	±	2.82506		142.491	±	0.703374		Group	0.160368	0.0743508
	(meq/L)	Ginger	140.857	±	2.85357		141.25	±	2.18763		141.067	±	2.43389		141.054	±	0.703374		Sex	0.576592	0.0121495
		Total	141.533	±	3.04412		142	±	2.36039		141.767	±	2.68692		141.772	±	0.497361		G x S	0.865903	0.0011174
	Potassium	Placebo	4.8	±	0.663325		4.47143	±	0.298408		4.64667	±	0.535679		4.63571	±	0.172912		Group	0.772528	0.00327091
	(meq/L)	Ginger	4.52857	±	0.857738		4.6	±	0.715142		4.56667	±	0.756559		4.56429	±	0.172912		Sex	0.603496	0.0105207
		Total	4.67333	±	0.744951		4.54	±	0.546155		4.60667	±	0.645373		4.6	±	0.122267		G x S	0.420857	0.0250828
	Chloride	Placebo	104	±	2.87849		105.143	±	1.21499		104.533	±	2.26358		104.571	±	0.622296		Group	0.292068	0.0425871
	(meq/L)	Ginger	104	±	3.3665		103.25	±	1.48805		103.6	±	2.47271		103.625	±	0.622296		Sex	0.825125	0.00191241
		Total	104	±	3		104.133	±	1.64172		104.067	±	2.37709		104.098	±	0.44003		G x S	0.292068	0.0425871
	Carbon Dioxide	Placebo	22.875	±	1.72689		24.1429	±	3.28778		23.4667	±	2.55976		23.5089	±	0.640829		Group	0.170731	0.0709249
	(meq/L)	Ginger	24.5714	±	2.29907		25	±	2.44949		24.8	±	2.30527		24.7857	±	0.640829		Sex	0.357916	0.0325936
		Total	23.6667	±	2.12692		24.6	±	2.79796		24.1333	±	2.48767		24.1473	±	0.453135		G x S	0.647185	0.00817909
	Calcium	Placebo	9.6625	±	0.434042		9.68571	±	0.226779		9.67333	±	0.341147		9.67411	±	0.0943076		Group	0.452228	0.0219107
	(mg/dL)	Ginger	9.45714	±	0.390969		9.6875	±	0.360307		9.58	±	0.380225		9.57232	±	0.0943076		Sex	0.350549	0.0335896
		Total	9.56667	±	0.413464		9.68667	±	0.294877		9.62667	±	0.358092		9.62321	±	0.0666855		G x S	0.444423	0.0226686
	Total Proteins	Placebo	6.7875	±	0.415546		6.85714	±	0.320713		6.82	±	0.362925		6.82232	±	0.108597		Group	0.835852	0.0016819
	(g/dL)	Ginger	6.77143	±	0.314718		6.9375	±	0.555331		6.86	±	0.451664		6.85446	±	0.108597		Sex	0.449755	0.0221487
		Total	6.78	±	0.358967		6.9	±	0.447214		6.84	±	0.403092		6.83839	±	0.0767895		G x S	0.756073	0.00377634
	Albumin	Placebo	4.675	±	0.231455		4.57143	±	0.31997		4.62667	±	0.271153		4.62321	±	0.0659051		Group	0.319253	0.0381455
	(g/dL)	Ginger	4.45714	±	0.161835		4.6	±	0.277746		4.53333	±	0.235028		4.52857	±	0.0659051		Sex	0.834724	0.0017054
		Total	4.57333	±	0.225093		4.58667	±	0.287518		4.58	±	0.253799		4.57589	±	0.0466019		G x S	0.197686	0.0629837
	Globulin	Placebo	2.1125	±	0.327054		2.28571	±	0.267261		2.19333	±	0.303472		2.19911	±	0.0803171		Group	0.274541	0.0457292
	(g/dL)	Ginger	2.31429	±	0.313202		2.3375	±	0.324863		2.32667	±	0.308143		2.32589	±	0.0803171		Sex	0.395126	0.0279523
		Total	2.20667	±	0.326161		2.31333	±	0.289992		2.26	±	0.308053		2.2625	±	0.0567927		G x S	0.514872	0.0164923
	Albumin-Globulin Ratio	Placebo	2.2625	±	0.385218		2.04286	±	0.315474		2.16	±	0.360159		2.15268	±	0.0768284		Group	0.0876075	0.108081
		Ginger	1.95714	±	0.263674		1.9625	±	0.184681		1.96	±	0.216465		1.95982	±	0.0768284		Sex	0.333167	0.0360523
		Total	2.12	±	0.358967		2	±	0.247848		2.06	±	0.30917		2.05625	±	0.0543259		G x S	0.310009	0.0396013
	Bilirubin	Placebo	0.5	±	0.160357		0.528571	±	0.236039		0.513333	±	0.19223		0.514286	±	0.0722438		Group	0.986189	1.17494e-05
	(mg/dL)	Ginger	0.457143	±	0.222539		0.575	±	0.416619		0.52	±	0.334237		0.516071	±	0.0722438		Sex	0.480006	0.0193684
		Total	0.48	±	0.185934		0.553333	±	0.333524		0.516667	±	0.267921		0.515179	±	0.0510841		G x S	0.665752	0.0072899
	Alkaline Phosphatase	Placebo	102.5	±	39.2901		71.7143	±	14.4535		88.1333	±	33.3785		87.1071	±	7.31978		Group	0.708025	0.0054841
	(U/L)	Ginger	97.4286	±	29.4441		84.625	±	22.494		90.6	±	25.8507		91.0268	±	7.31978		Sex	0.0450682	0.145657
		Total	100.133	±	33.9156		78.6	±	19.6716		89.3667	±	29.3604		89.067	±	5.17587		G x S	0.393036	0.0281969
	Aspartate Aminotransferase	Placebo	25.375	±	7.42462		23.1429	±	11.3788		24.3333	±	9.18591		24.2589	±	1.88832		Group	0.312601	0.0391876
	(U/L)	Ginger	20.1429	±	4.41318		22.875	±	3.87068		21.6	±	4.22239		21.5089	±	1.88832		Sex	0.926132	0.00033696
		Total	22.9333	±	6.5734		23	±	7.93725		22.9667	±	7.16064		22.8839	±	1.33524		G x S	0.361195	0.032159
	Alanine Aminotransferase	Placebo	25.125	±	11.2433		20.5714	±	8.0593		23	±	9.82708		22.8482	±	2.05809		Group	0.197633	0.0629982
	(U/L)	Ginger	17	±	4.54606		21	±	5.92814		19.1333	±	5.54033		19	±	2.05809		Sex	0.924967	0.000347701
		Total	21.3333	±	9.46925		20.8	±	6.74219		21.0667	±	8.0812		20.9241	±	1.45529		G x S	0.153723	0.0766758
	IL-1β	Placebo	0.171084	±	0.0347985		0.165499	±	0.0270236		0.168478	±	0.0304427		0.168292	±	0.0119112		Group	0.00611513	0.255133
	[pg/mL]	Ginger	0.109893	±	0.035241		0.126152	±	0.0704846		0.118564	±	0.0555589		0.118022	±	0.0119112		Sex	0.753908	0.00384579
		Total	0.142528	±	0.0462192		0.144514	±	0.0566557		0.143521	±	0.0508123		0.143157	±	0.00842252		G x S	0.522432	0.0159113
	IL-2	Placebo	12.6127	±	8.348		6.22327	±	1.77337		9.63097	±	6.86141		9.41798	±	1.26931		Group	0.228558	0.0552541
	[pg/mL]	Ginger	5.82222	±	1.24046		8.58661	±	3.95738		7.29656	±	3.24464		7.20442	±	1.26931		Sex	0.321933	0.0377335
		Total	9.44381	±	6.91377		7.48372	±	3.26614		8.46376	±	5.4055		8.3112	±	0.897535		G x S	0.0170218	0.200025
	IL-4	Placebo	6.43055	±	1.11322		6.30018	±	1.23558		6.36971	±	1.13068		6.36537	±	0.262159		Group	0.41539	0.0256712
	[pg/mL]	Ginger	6.12686	±	0.950008		5.99017	±	0.700465		6.05396	±	0.798185		6.05851	±	0.262159		Sex	0.721634	0.00496438
		Total	6.28883	±	1.01539		6.13484	±	0.961891		6.21183	±	0.974952		6.21194	±	0.185374		G x S	0.993268	2.79086e-06
	IL-5	Placebo	0.355867	±	0.0337729		0.339228	±	0.0245033		0.348102	±	0.0300242		0.347548	±	0.0095718		Group	0.0399943	0.152395
	[pg/mL]	Ginger	0.313796	±	0.0378192		0.322764	±	0.0469106		0.318579	±	0.0416501		0.31828	±	0.0095718		Sex	0.779168	0.00307803
		Total	0.336234	±	0.0406851		0.330448	±	0.0378141		0.333341	±	0.0387048		0.332914	±	0.00676829		G x S	0.352938	0.0332637
	IL-6	Placebo	5.89241	±	1.42515		5.01986	±	0.288786		5.48522	±	1.11995		5.45613	±	0.326291		Group	0.358963	0.0324543
	[pg/mL]	Ginger	6.01164	±	2.01887		4.03877	±	0.556061		4.95944	±	1.71444		5.0252	±	0.326291		Sex	0.00480502	0.267727
		Total	5.94805	±	1.66316		4.49661	±	0.668596		5.22233	±	1.44775		5.24067	±	0.230723		G x S	0.24393	0.0518378
	IL-8	Placebo	7.85255	±	3.64748		7.93333	±	3.44409		7.89025	±	3.42599		7.89294	±	1.11913		Group	0.264449	0.0476501
	[pg/mL]	Ginger	9.34437	±	5.52411		10.0518	±	4.4544		9.72168	±	4.80963		9.6981	±	1.11913		Sex	0.805302	0.00237937
		Total	8.54873	±	4.50819		9.0632	±	4.02508		8.80596	±	4.20728		8.79552	±	0.791345		G x S	0.844603	0.00150522
	IL-10	Placebo	1.01086	±	0.186953		0.794852	±	0.223642		0.910055	±	0.226613		0.902855	±	0.131493		Group	0.269991	0.0465845
	[pg/mL]	Ginger	1.07888	±	0.779273		1.14602	±	0.600591		1.11469	±	0.664691		1.11245	±	0.131493		Sex	0.692239	0.00612396
		Total	1.0426	±	0.528173		0.982144	±	0.484433		1.01237	±	0.498909		1.00765	±	0.0929798		G x S	0.453318	0.0218064
	GM-CSF	Placebo	1.88713	±	0.274912		1.62655	±	0.199812		1.76553	±	0.270196		1.75684	±	0.0579352		Group	0.00150607	0.326063
	[pg/mL]	Ginger	1.50024	±	0.20797		1.43226	±	0.198249		1.46398	±	0.198545		1.46625	±	0.0579352		Sex	0.0554746	0.133915
		Total	1.70658	±	0.310227		1.52293	±	0.216399		1.61476	±	0.27891		1.61155	±	0.0409664		G x S	0.250508	0.0504516
	IFN-γ	Placebo	1.21833	±	0.322262		1.09964	±	0.105475		1.16294	±	0.245868		1.15898	±	0.0523015		Group	0.161104	0.0740997
	[pg/mL]	Ginger	1.02852	±	0.121861		1.07606	±	0.160026		1.05387	±	0.14061		1.05229	±	0.0523015		Sex	0.634553	0.00881935
		Total	1.12975	±	0.260572		1.08706	±	0.133118		1.1084	±	0.204461		1.10563	±	0.0369827		G x S	0.271424	0.0463132
	TNF-α	Placebo	1.08589	±	0.145489		0.994301	±	0.165644		1.04315	±	0.156779		1.0401	±	0.0419176		Group	0.839994	0.001597
	[pg/mL]	Ginger	1.00668	±	0.211686		1.04933	±	0.119853		1.02943	±	0.163927		1.02801	±	0.0419176		Sex	0.683131	0.00651161
		Total	1.04893	±	0.177374		1.02365	±	0.140532		1.03629	±	0.157758		1.03405	±	0.0296402		G x S	0.267854	0.0469922
	High Sensitivity CRP	Placebo	2.2125	±	3.31078		1.1143	±	1.01559		1.7	±	2.49886		1.663	±	0.759		Group	0.237	0.053
	[mg/L]	Ginger	3.1	±	3.9111		2.825	±	2.64993		2.9533	±	3.176		2.962	±	0.759		Sex	0.528	0.015
		Total	2.6267	±	3.49948		2.0267	±	2.17567		2.3267	±	2.87929		2.313	±	0.537		G x S	0.705	0.006
	Data are expressed as means ± standard deviations for the Placebo and Ginger groups. Data were analyzed using a multivariate and univariate General Linear Model with repeated measures. P-levels, with partial ETA squared (ηₚ²), are listed for between-subject group (G), sex (S), and group x sex (G x S) effects. Multivariate Wilk's Lambda showed no significant sex (p = 0.456, ηₚ² = 0.986), group (p …

## Sheet: S2. Exercise Stimulus
	Table S2. Weighted knee bend weight lifted and volume.
																Mean
	Variable	Group	N	Day 0				Day 30				Day 56				SEM)				Effect	p-Level	ηₚ²
	First Set Weight	Placebo	15	47	±	19.9821		52	±	16.9874	†	54	±	14.0408	†	51	±	5.25622		Group	0.835756	0.00156155
	lbs.	Ginger	15	51	±	25.3687		53.3333	±	23.5028		53.3333	±	23.5028		52.5556	±	5.25622		Time	0.0271939	0.149816
		Time	30	49	±	22.5297		52.6667	±	20.1603	†	53.6667	±	19.0251	†	51.7778	±	3.71671		G x T	0.309817	0.0384615
	Second Set Weight	Placebo	15	49	±	17.7482		52	±	16.9874		54	±	14.0408	†	51.6667	±	5.20717		Group	0.904786	0.000520088
	lbs.	Ginger	15	51	±	25.3687		53.3333	±	23.5028		53.3333	±	23.5028		52.5556	±	5.20717		Time	0.0438959	0.124041
		Time	30	50	±	21.5359		52.6667	±	20.1603	‡	53.6667	±	19.0251	†	52.1111	±	3.68203		G x T	0.516686	0.0186246
	Third Set Weight	Placebo	15	49.6667	±	16.7403		52	±	16.9874		54	±	14.0408	‡	51.8889	±	5.17643		Group	0.928087	0.000296101
	lbs.	Ginger	15	51	±	25.3687		53.3333	±	23.5028		53.3333	±	23.5028		52.5556	±	5.17643		Time	0.060815	0.108815
		Time	30	50.3333	±	21.1291		52.6667	±	20.1603		53.6667	±	19.0251	†	52.2222	±	3.66029		G x T	0.596583	0.0137195
	First Set Volume	Placebo	15	470	±	199.821		520	±	169.874	†	540	±	140.408	†	510	±	52.5622		Group	0.835756	0.00156155
	[lbs x reps]	Ginger	15	510	±	253.687		533.333	±	235.028		533.333	±	235.028		525.556	±	52.5622		Time	0.0271939	0.149816
		Time	30	490	±	225.297		526.667	±	201.603	†	536.667	±	190.251	†	517.778	±	37.1671		G x T	0.309817	0.0384615
	Second Set Volume	Placebo	15	490	±	177.482		520	±	169.874		540	±	140.408	†	516.667	±	52.0717		Group	0.904786	0.000520088
	[lbs x reps]	Ginger	15	510	±	253.687		533.333	±	235.028		533.333	±	235.028		525.556	±	52.0717		Time	0.0438959	0.124041
		Time	30	500	±	215.359		526.667	±	201.603	‡	536.667	±	190.251	†	521.111	±	36.8203		G x T	0.516686	0.0186246
	Third Set Volume	Placebo	15	496.667	±	167.403		520	±	169.874		540	±	140.408	‡	518.889	±	51.7643		Group	0.928087	0.000296101
	[lbs x reps]	Ginger	15	510	±	253.687		533.333	±	235.028		533.333	±	235.028		525.556	±	51.7643		Time	0.060815	0.108815
		Time	30	503.333	±	211.291		526.667	±	201.603		536.667	±	190.251	†	522.222	±	36.6029		G x T	0.596583	0.0137195
	Data are expressed as means ± standard deviations for the Placebo and Ginger groups. Data were analyzed using a multivariate and univariate General Linear Model with repeated measures. P-levels, with partial ETA squared (ηₚ²), are listed for between-subject group (G) and univariate within-subject (Greenhouse-Geisser) time (T), and group x time (G x T) effects. Multivariate Wilk's Lambda showed no…

## Sheet: S3. Muscle Soreness Rating
	Table S3. Ratings of pain in response to standardized pressure.
						Rating of Symptom Frequency
	Symptom		Week	Group	N	No Pain	Dull Ache	Slight Pain	More than Slight Pain	Painful	Very Painful	Unbearable Pain	χ2 p-level
	Vastus Site 1	Day 0	Pre-Exercise	Placebo	15	2	4	5	2	2	0	0	0.429164
				Ginger	15	1	2	8	3	0	1	0
				Time	30	3	6	13	5	2	1	0
			Post-Exercise	Placebo	15	1	5	3	4	1	1	0	0.68286
				Ginger	15	1	4	6	2	2	0	0
				Time	30	2	9	9	6	3	1	0
		Day 2	Follow Up	Placebo	15	2	1	8	3	1	0	0	0.751212
				Ginger	15	1	2	8	3	0	1	0
				Time	30	3	3	16	6	1	1	0
		Day 30	Pre-Exercise	Placebo	15	1	2	9	2	1	0	0	0.282063
				Ginger	15	2	2	4	1	5	1	0
				Time	30	3	4	13	3	6	1	0
			Post-Exercise	Placebo	15	1	3	7	2	2	0	0	0.439365
				Ginger	15	2	5	2	2	3	1	0
				Time	30	3	8	9	4	5	1	0
		Day 32	Follow Up	Placebo	15	1	3	4	6	1	0	0	0.457898
				Ginger	15	1	6	2	3	1	2	0
				Time	30	2	9	6	9	2	2	0
		Day 56	Pre-Exercise	Placebo	15	3	2	7	2	1	0	0	0.545036
				Ginger	15	1	4	6	1	3	0	0
				Time	30	4	6	13	3	4	0	0
			Post-Exercise	Placebo	15	3	2	6	4	0	0	0	0.171201
				Ginger	15	2	6	4	1	2	0	0
				Time	30	5	8	10	5	2	0	0
		Day 58	Follow Up	Placebo	15	2	4	7	1	0	1	0	0.185317
				Ginger	15	2	6	2	2	3	0	0
				Time	30	4	10	9	3	3	1	0
	Vastus Site 2	Day 0	Pre-Exercise	Placebo	15	3	4	7	1	0	0	0	0.192469
				Ginger	15	2	3	4	6	0	0	0
				Time	30	5	7	11	7	0	0	0
			Post-Exercise	Placebo	15	2	5	8	0	0	0	0	0.219148
				Ginger	15	2	6	4	3	0	0	0
				Time	30	4	11	12	3	0	0	0
		Day 2	Follow Up	Placebo	15	4	5	3	3	0	0	0	0.210323
				Ginger	15	3	4	7	0	1	0	0
				Time	30	7	9	10	3	1	0	0
		Day 30	Pre-Exercise	Placebo	15	2	8	4	1	0	0	0	0.844747
				Ginger	15	2	6	5	1	1	0	0
				Time	30	4	14	9	2	1	0	0
			Post-Exercise	Placebo	15	2	4	8	1	0	0	0	0.214108
				Ginger	15	3	8	3	0	1	0	0
				Time	30	5	12	11	1	1	0	0
		Day 32	Follow Up	Placebo	15	4	5	4	2	0	0	0	0.892058
				Ginger	15	3	7	3	2	0	0	0
				Time	30	7	12	7	4	0	0	0
		Day 56	Pre-Exercise	Placebo	15	4	6	4	1	0	0	0	0.596306
				Ginger	15	3	7	2	3	0	0	0
				Time	30	7	13	6	4	0	0	0
			Post-Exercise	Placebo	15	4	6	4	1	0	0	0	0.518937
				Ginger	15	2	9	2	2	0	0	0
				Time	30	6	15	6	3	0	0	0
		Day 58	Follow Up	Placebo	15	5	6	3	1	0	0	0	0.812934
				Ginger	15	3	7	3	1	1	0	0
				Time	30	8	13	6	2	1	0	0
	Vastus Site 3	Day 0	Pre-Exercise	Placebo	15	1	1	5	7	0	1	0	0.56842
				Ginger	15	0	1	2	9	1	2	0
				Time	30	1	2	7	16	1	3	0
			Post-Exercise	Placebo	15	1	3	2	4	4	1	0	0.41588
				Ginger	15	0	1	6	2	4	2	0
				Time	30	1	4	8	6	8	3	0
		Day 2	Follow Up	Placebo	15	2	4	3	6	0	0	0	0.0871724
				Ginger	15	0	9	2	2	2	0	0
				Time	30	2	13	5	8	2	0	0
		Day 30	Pre-Exercise	Placebo	15	1	2	7	4	1	0	0	0.139903
				Ginger	15	0	3	2	4	2	4	0
				Time	30	1	5	9	8	3	4	0
			Post-Exercise	Placebo	15	1	2	2	8	1	1	0	0.312161
				Ginger	15	0	2	6	3	2	2	0
				Time	30	1	4	8	11	3	3	0
		Day 32	Follow Up	Placebo	15	0	4	5	4	1	1	0	0.312993
				Ginger	15	1	3	9	1	0	0	1
				Time	30	1	7	14	5	1	1	1
		Day 56	Pre-Exercise	Placebo	15	2	3	3	5	1	1	0	0.627186
				Ginger	15	1	2	6	3	2	0	1
				Time	30	3	5	9	8	3	1	1
			Post-Exercise	Placebo	15	1	4	2	5	2	1	0	0.177362
				Ginger	15	1	2	8	1	2	0	1
				Time	30	2	6	10	6	4	1	1
		Day 58	Follow Up	Placebo	15	1	4	5	3	0	2	0	0.585963
				Ginger	15	1	3	7	2	1	0	1
				Time	30	2	7	12	5	1	2	1
	Data are presented as frequencies for the Placebo and Ginger groups. Statistical significance is detailed by chi-squared analysis; p < 0.05 considered significant. Totals are included but separate from analysis.

## Sheet: S4. WOMAC Item Analysis
	Table S4. WOMAC™ Osteoarthritis Index results.
					Rating of Pain
	Symptom		Group	N	None	Slight	Moderate	Very	Extremely	χ2 p-level
	Pain Walking	Day 0	Placebo	15	5	9	1	0	0	0.402
			Ginger	15	5	6	2	2	0
			Time	30	10	15	3	2	0
		Day 2	Placebo	15	3	9	3	0	0	0.355
			Ginger	15	6	7	1	1	0
			Time	30	9	16	4	1	0
		Day 30	Placebo	15	4	10	1	0	0	0.413
			Ginger	15	4	7	2	2	0
			Time	30	8	17	3	2	0
		Day 32	Placebo	15	3	11	1	0	0	0.137
			Ginger	15	8	5	1	1	0
			Time	30	11	16	2	1	0
		Day 56	Placebo	15	6	8	1	0	0	0.113
			Ginger	15	8	3	4	0	0
			Time	30	14	11	5	0	0
		Day 58	Placebo	15	8	7	0	0	0	0.237
			Ginger	15	9	4	2	0	0
			Time	30	17	11	2	0	0
	Stair Climbing	Day 0	Placebo	15	2	9	3	1	0	0.569
			Ginger	15	1	6	6	1	1
			Time	30	3	15	9	2	1
		Day 2	Placebo	15	2	6	6	1	0	0.685
			Ginger	15	3	3	7	1	1
			Time	30	5	9	13	2	1
		Day 30	Placebo	15	2	7	6	0	0	0.267
			Ginger	15	3	7	2	2	1
			Time	30	5	14	8	2	1
		Day 32	Placebo	15	0	10	4	1	0	0.185
			Ginger	15	4	7	2	1	1
			Time	30	4	17	6	2	1
		Day 56	Placebo	15	6	4	4	1	0	0.707
			Ginger	15	5	6	2	1	1
			Time	30	11	10	6	2	1
		Day 58	Placebo	15	4	9	2	0	0	0.767
			Ginger	15	3	9	2	1	0
			Time	30	7	18	4	1	0
	Pain Nocternal	Day 0	Placebo	15	4	8	3	0	0	0.264
			Ginger	15	8	4	3	0	0
			Time	30	12	12	6	0	0
		Day 2	Placebo	15	6	7	2	0	0	-
			Ginger	15	11	3	1	0	0
			Time	30	17	10	3	0	0
		Day 30	Placebo	15	7	8	0	0	0	0.543
			Ginger	15	6	7	1	1	0
			Time	30	13	15	1	1	0
		Day 32	Placebo	15	4	11	0	0	0	0.075
			Ginger	15	9	5	1	0	0
			Time	30	13	16	1	0	0
		Day 56	Placebo	15	10	4	1	0	0	0.341
			Ginger	15	7	7	0	1	0
			Time	30	17	11	1	1	0
		Day 58	Placebo	15	8	7	0	0	0	0.097
			Ginger	15	9	3	3	0	0
			Time	30	17	10	3	0	0
	Pain at Rest	Day 0	Placebo	15	7	6	2	0	0	0.465
			Ginger	15	10	3	2	0	0
			Time	30	17	9	4	0	0
		Day 2	Placebo	15	8	6	1	0	0	0.247
			Ginger	15	12	3	0	0	0
			Time	30	20	9	1	0	0
		Day 30	Placebo	15	8	6	1	0	0	0.809
			Ginger	15	8	5	2	0	0
			Time	30	16	11	3	0	0
		Day 32	Placebo	15	6	9	0	0	0	0.273
			Ginger	15	9	6	0	0	0
			Time	30	0	0	0	0	0
		Day 56	Placebo	15	11	3	1	0	0	0.52
			Ginger	15	8	5	2	0	0
			Time	30	19	8	3	0	0
		Day 58	Placebo	15	12	3	0	0	0	0.666
			Ginger	15	11	4	0	0	0
			Time	30	23	7	0	0	0
	Pain Weight Bearing	Day 0	Placebo	15	3	9	2	1	0	0.659
			Ginger	15	3	6	4	2	0
			Time	30	6	15	6	3	0
		Day 2	Placebo	15	4	8	3	0	0	0.785
			Ginger	15	4	7	3	1	0
			Time	30	8	15	6	1	0
		Day 30	Placebo	15	2	9	4	0	0	0.249
			Ginger	15	3	7	2	3	0
			Time	30	5	16	6	3	0
		Day 32	Placebo	15	3	9	3	0	0	0.058
			Ginger	15	8	3	2	2	0
			Time	30	11	12	5	2	0
		Day 56	Placebo	15	5	7	2	1	0	0.665
			Ginger	15	6	4	4	1	0
			Time	30	11	11	6	2	0
		Day 58	Placebo	15	7	5	3	0	0	0.601
			Ginger	15	5	7	2	1	0
			Time	30	12	12	5	1	0
	Stiffness in Morning	Day 0	Placebo	15	0	6	8	1	0	0.323
			Ginger	15	1	4	6	4	0
			Time	30	1	10	14	5	0
		Day 2	Placebo	15	1	3	10	1	0	0.134
			Ginger	15	1	9	4	1	0
			Time	30	2	12	14	2	0
		Day 30	Placebo	15	1	6	7	1	0	0.432
			Ginger	15	0	9	4	2	0
			Time	30	1	15	11	3	0
		Day 32	Placebo	15	1	8	5	1	0	0.827
			Ginger	15	2	9	3	1	0
			Time	30	3	17	8	2	0
		Day 56	Placebo	15	3	8	3	1	0	0.952
			Ginger	15	2	8	4	1	0
			Time	30	5	16	7	2	0
		Day 58	Placebo	15	3	9	2	1	0	0.437
			Ginger	15	1	10	4	0	0
			Time	30	4	19	6	1	0
	Stiffness Later in Day	Day 0	Placebo	15	2	8	4	1	0	0.278
			Ginger	15	2	3	7	1	2
			Time	30	4	11	11	2	2
		Day 2	Placebo	15	2	9	4	0	0	0.522
			Ginger	15	2	7	4	2	0
			Time	30	4	16	8	2	0
		Day 30	Placebo	15	5	7	3	0	0	0.396
			Ginger	15	4	4	4	2	1
			Time	30	9	11	7	2	1
		Day 32	Placebo	15	5	8	2	0	0	0.167
			Ginger	15	5	7	0	3	0
			Time	30	10	15	2	3	0
		Day 56	Placebo	15	7	4	2	2	0	0.277
			Ginger	15	3	9	1	2	0
			Time	30	10	13	3	4	0
		Day 58	Placebo	15	8	4	2	1	0	0.153
			Ginger	15	3	8	4	0	0
			Time	30	11	12	6	1	0
	Physical Function	Day 0	Placebo	15	1	6	6	2	0	0.709
	Descending Stairs		Ginger	15	2	4	7	1	1
			Time	30	3	10	13	3	1
		Day 2	Placebo	15	1	6	6	2	0	0.371
			Ginger	15	2	9	2	1	1
			Time	30	3	15	8	3	1
		Day 30	Placebo	15	4	7	2	2	0	0.497
			Ginger	15	5	3	4	2	1
			Time	30	9	10	6	4	1
		Day 32	Placebo	15	2	9	2	2	0	0.444
			Ginger	15	4	8	2	0	1
			Time	30	6	17	4	2	1
		Day 56	Placebo	15	6	5	1	2	1	0.528
			Ginger	15	5	6	3	0	1
			Time	30	11	11	4	2	2
		Day 58	Placebo	15	6	5	4	0	0	0.43
			Ginger	15	4	8	2	1	0
			Time	30	10	13	6	1	0
	Physical Function	Day 0	Placebo	15	1	9	3	2	0	0.262
	Ascending Stairs		Ginger	15	3	4	6	1	1
			Time	30	4	13	9	3	1
		Day 2	Placebo	15	4	5	5	1	0	0.475
			Ginger	15	2	3	7	3	0
			Time	30	6	8	12	4	0
		Day 30	Placebo	15	3	7	4	1	0	0.308
			Ginger	15	3	7	1	4	0
			Time	30	6	14	5	5	0
		Day 32	Placebo	15	2	8	5	0	0	0.308
			Ginger	15	2	10	1	1	1
			Time	30	4	18	6	1	1
		Day 56	Placebo	15	2	9	4	0	0	0.34
			Ginger	15	4	8	1	1	1
			Time	30	6	17	5	1	1
		Day 58	Placebo	15	5	9	1	0	0	0.501
			Ginger	15	4	7	3	1	0
			Time	30	9	16	4	1	0
	Physical Function	Day 0	Placebo	15	3	6	6	0	0	0.308
	Rising from Sitting		Ginger	15	3	2	9	1	0
			Time	30	6	8	15	1	0
		Day 2	Placebo	15	4	5	5	1	0	0.136
			Ginger	15	1	11	3	0	0
			Time	30	5	16	8	1	0
		Day 30	Placebo	15	4	7	2	2	0	0.865
			Ginger	15	4	5	3	3	0
			Time	30	8	12	5	5	0
		Day 32	Placebo	15	5	6	4	0	0	0.233
			Ginger	15	4	10	1	0	0
			Time	30	9	16	5	0	0
		Day 56	Placebo	15	5	6	2	2	0	0.866
			Ginger	15	4	8	2	1	0
			Time	30	9	14	4	3	0
		Day 58	Placebo	15	9	4	1	1	0	0.283
			Ginger	15	5	8	2	0	0
			Time	30	14	12	3	1	0
	Physical Function	Day 0	Placebo	15	4	9	1	1	0	0.132
	Standing		Ginger	15	7	3	4	1	0
			Time	30	11	12	5	2	0
		Day 2	Placebo	15	7	6	2	0	0	0.734
			Ginger	15	5	8	2	0	0
			Time	30	12	14	4	0	0
		Day 30	Placebo	15	7	5	2	1	0	0.964
			Ginger	15	6	5	3	1	0
			Time	30	13	10	5	2	0
		Day 32	Placebo	15	6	7	2	0	0	0.492
			Ginger	15	9	4	2	0	0
			Time	30	15	11	4	0	0
		Day 56	Placebo	15	6	7	2	0	0	0.783
			Ginger	15	6	6	2	1	0
			Time	30	12	13	4	1	0
		Day 58	Placebo	15	10	4	1	0	0	0.789
			Ginger	15	9	4	1	1	0
			Time	30	19	8	2	1	0
	Physical Function	Day 0	Placebo	15	3	6	5	1	0	0.168
	Bending to the Floor		Ginger	15	4	1	7	3	0
			Time	30	7	7	12	4	0
		Day 2	Placebo	15	3	7	5	0	0	0.243
			Ginger	15	1	11	2	1	0
			Time	30	4	18	7	1	0
		Day 30	Placebo	15	5	9	1	0	0	0.257
			Ginger	15	4	6	2	3	0
			Time	30	9	15	3	3	0
		Day 32	Placebo	15	4	8	3	0	0	0.504
			Ginger	15	3	8	2	2	0
			Time	30	7	16	5	2	0
		Day 56	Placebo	15	7	7	1	0	0	0.644
			Ginger	15	5	7	2	1	0
			Time	30	12	14	3	1	0
		Day 58	Placebo	15	10	5	0	0	0	0.057
			Ginger	15	4	9	2	0	0
			Time	30	14	14	2	0	0
	Physical Function	Day 0	Placebo	15	7	8	0	0	0	0.339
	Walking on Flat Surface		Ginger	15	6	6	1	2	0
			Time	30	13	14	1	2	0
		Day 2	Placebo	15	6	8	1	0	0	0.551
			Ginger	15	7	5	2	1	0
			Time	30	13	13	3	1	0
		Day 30	Placebo	15	8	7	0	0	0	0.202
			Ginger	15	6	5	3	1	0
			Time	30	14	12	3	1	0
		Day 32	Placebo	15	6	8	1	0	0	0.519
			Ginger	15	8	5	2	0	0
			Time	30	14	13	3	0	0
		Day 56	Placebo	15	11	4	0	0	0	0.275
			Ginger	15	8	5	2	0	0
			Time	30	19	9	2	0	0
		Day 58	Placebo	15	11	4	0	0	0	0.264
			Ginger	15	11	2	2	0	0
			Time	30	22	6	2	0	0
	Physical Function	Day 0	Placebo	15	5	7	3	0	0	0.406
	Getting In and Out of Car		Ginger	15	6	4	3	2	0
			Time	30	11	11	6	2	0
		Day 2	Placebo	15	3	10	2	0	0	0.697
			Ginger	15	5	8	2	0	0
			Time	30	8	18	4	0	0
		Day 30	Placebo	15	7	6	1	1	0	0.761
			Ginger	15	6	5	1	3	0
			Time	30	13	11	2	4	0
		Day 32	Placebo	15	5	8	2	0	0	0.567
			Ginger	15	7	5	2	1	0
			Time	30	12	13	4	1	0
		Day 56	Placebo	15	9	3	1	2	0	0.707
			Ginger	15	8	3	3	1	0
			Time	30	17	6	4	3	0
		Day 58	Placebo	15	10	2	2	1	0	0.633
			Ginger	15	9	4	2	0	0
			Time	30	19	6	4	1	0
	Physical Function	Day 0	Placebo	15	8	4	3	0	0	0.705
	Going Shopping		Ginger	15	9	3	2	1	0
			Time	30	17	7	5	1	0
		Day 2	Placebo	15	7	7	1	0	0	0.496
			Ginger	15	9	4	2	0	0
			Time	30	16	11	3	0	0
		Day 30	Placebo	15	8	5	2	0	0	0.515
			Ginger	15	6	5	2	2	0
			Time	30	14	10	4	2	0
		Day 32	Placebo	15	9	5	1	0	0	0.383
			Ginger	15	8	5	0	2	0
			Time	30	17	10	1	2	0
		Day 56	Placebo	15	11	3	1	0	0	0.719
			Ginger	15	9	4	1	1	0
			Time	30	20	7	2	1	0
		Day 58	Placebo	15	11	3	1	0	0	0.766
			Ginger	15	11	2	2	0	0
			Time	30	22	5	3	0	0
	Physical Function	Day 0	Placebo	15	6	6	3	0	0	0.514
	Putting on Socks		Ginger	15	6	5	2	2	0
			Time	30	12	11	5	2	0
		Day 2	Placebo	15	8	3	4	0	0	0.558
			Ginger	15	8	5	2	0	0
			Time	30	16	8	6	0	0
		Day 30	Placebo	15	7	5	3	0	0	0.534
			Ginger	15	6	4	3	2	0
			Time	30	13	9	6	2	0
		Day 32	Placebo	15	9	4	1	0	0	0.515
			Ginger	15	7	5	3	0	0
			Time	30	16	9	4	0	0
		Day 56	Placebo	15	10	4	1	0	0	0.543
			Ginger	15	8	4	3	0	0
			Time	30	18	8	4	0	0
		Day 58	Placebo	15	11	3	1	0	0	0.713
			Ginger	15	9	4	2	0	0
			Time	30	20	7	3	0	0
	Physical Function	Day 0	Placebo	15	8	7	0	0	0	0.077
	Lying in Bed		Ginger	15	9	2	3	1	0
			Time	30	17	9	3	1	0
		Day 2	Placebo	15	9	6	0	0	0	0.122
			Ginger	15	11	2	2	0	0
			Time	30	20	8	2	0	0
		Day 30	Placebo	15	10	4	1	0	0	0.7
			Ginger	15	9	3	1	1	1
			Time	30	19	7	2	1	1
		Day 32	Placebo	15	11	4	0	0	0	0.46
			Ginger	15	8	5	1	1	0
			Time	30	19	9	1	1	0
		Day 56	Placebo	15	11	4	0	0	0	0.519
			Ginger	15	9	5	1	0	0
			Time	30	20	9	1	0	0
		Day 58	Placebo	15	11	3	1	0	0	0.827
			Ginger	15	10	3	2	0	0
			Time	30	21	6	3	0	0
	Physical Function	Day 0	Placebo	15	6	8	1	0	0	0.135
	Taking Off Socks		Ginger	15	6	4	5	0	0
			Time	30	12	12	6	0	0
		Day 2	Placebo	15	7	7	1	0	0	0.51
			Ginger	15	10	4	1	0	0
			Time	30	17	11	2	0	0
		Day 30	Placebo	15	9	4	2	0	0	0.335
			Ginger	15	7	3	2	3	0
			Time	30	16	7	4	3	0
		Day 32	Placebo	15	10	4	1	0	0	0.717
			Ginger	15	8	5	2	0	0
			Time	30	18	9	3	0	0
		Day 56	Placebo	15	11	4	0	0	0	0.275
			Ginger	15	8	5	2	0	0
			Time	30	19	9	2	0	0
		Day 58	Placebo	15	11	2	2	0	0	0.246
			Ginger	15	8	6	1	0	0
			Time	30	19	8	3	0	0
	Physical Function	Day 0	Placebo	15	5	8	2	0	0	0.039
	Rising from Bed		Ginger	15	6	2	7	0	0
			Time	30	11	10	9	0	0
		Day 2	Placebo	15	3	8	3	1	0	0.244
			Ginger	15	8	5	2	0	0
			Time	30	11	13	5	1	0
		Day 30	Placebo	15	6	6	2	1	0	0.935
			Ginger	15	6	5	2	2	0
			Time	30	12	11	4	3	0
		Day 32	Placebo	15	5	8	2	0	0	0.5
			Ginger	15	8	5	2	0	0
			Time	30	13	13	4	0	0
		Day 56	Placebo	15	9	4	2	1	0	0.496
			Ginger	15	7	7	1	1	0
			Time	30	16	11	3	2	0
		Day 58	Placebo	15	9	3	3	0	0	0.55
			Ginger	15	10	4	1	0	0
			Time	30	19	7	4	0	0
	Physical Function	Day 0	Placebo	15	4	8	2	1	0	0.289
	Getting In and Out of Bath		Ginger	15	7	3	4	1	0
			Time	30	11	11	6	2	0
		Day 2	Placebo	15	5	7	1	2	0	0.429
			Ginger	15	8	6	1	0	0
			Time	30	13	13	2	2	0
		Day 30	Placebo	15	8	5	2	0	0	0.856
			Ginger	15	8	4	3	0	0
			Time	30	16	9	5	0	0
		Day 32	Placebo	15	7	6	1	1	0	0.719
			Ginger	15	9	5	0	1	0
			Time	30	16	11	1	2	0
		Day 56	Placebo	15	10	2	1	2	0	0.238
			Ginger	15	8	6	1	0	0
			Time	30	18	8	2	2	0
		Day 58	Placebo	15	11	2	1	1	0	0.753
			Ginger	15	11	3	1	0	0
			Time	30	22	5	2	1	0
	Physical Function	Day 0	Placebo	15	6	8	1	0	0	0.113
	Sitting		Ginger	15	8	3	4	0	0
			Time	30	14	11	5	0	0
		Day 2	Placebo	15	6	8	1	0	0	0.02
			Ginger	15	12	1	2	0	0
			Time	30	18	9	3	0	0
		Day 30	Placebo	15	11	3	1	0	0	0.455
			Ginger	15	8	4	1	2	0
			Time	30	19	7	2	2	0
		Day 32	Placebo	15	10	3	1	1	0	0.67
			Ginger	15	9	5	1	0	0
			Time	30	19	8	2	1	0
		Day 56	Placebo	15	10	3	2	0	0	0.642
			Ginger	15	9	5	1	0	0
			Time	30	19	8	3	0	0
		Day 58	Placebo	15	11	4	0	0	0	0.565
			Ginger	15	11	3	1	0	0
			Time	30	22	7	1	0	0
	Physical Function	Day 0	Placebo	15	6	9	0	0	0	0.005
	Getting On and Off Toilet		Ginger	15	7	2	6	0	0
			Time	30	13	11	6	0	0
		Day 2	Placebo	15	5	5	5	0	0	0.178
			Ginger	15	6	8	1	0	0
			Time	30	11	13	6	0	0
		Day 30	Placebo	15	6	5	4	0	0	0.273
			Ginger	15	6	6	1	2	0
			Time	30	12	11	5	2	0
		Day 32	Placebo	15	5	8	2	0	0	0.822
			Ginger	15	5	9	1	0	0
			Time	30	10	17	3	0	0
		Day 56	Placebo	15	9	4	1	1	0	0.682
			Ginger	15	8	5	2	0	0
			Time	30	17	9	3	1	0
		Day 58	Placebo	15	9	4	2	0	0	1
			Ginger	15	9	4	2	0	0
			Time	30	18	8	4	0	0
	Physical Function	Day 0	Placebo	15	1	6	6	2	0	0.896
	Heavy Duties		Ginger	15	1	5	6	2	1
			Time	30	2	11	12	4	1
		Day 2	Placebo	15	3	1	9	2	0	0.145
			Ginger	15	3	6	4	1	1
			Time	30	6	7	13	3	1
		Day 30	Placebo	15	2	9	3	1	0	0.548
			Ginger	15	2	8	1	3	1
			Time	30	4	17	4	4	1
		Day 32	Placebo	15	2	8	4	1	0	0.1
			Ginger	15	7	4	2	0	2
			Time	30	9	12	6	1	2
		Day 56	Placebo	15	4	7	3	1	0	0.345
			Ginger	15	6	6	1	0	2
			Time	30	10	13	4	1	2
		Day 58	Placebo	15	5	6	4	0	0	0.506
			Ginger	15	7	3	4	1	0
			Time	30	12	9	8	1	0
	Physical Function	Day 0	Placebo	15	5	9	1	0	0	0.663
	Light Duties		Ginger	15	5	7	2	0	0
			Time	30	10	16	3	0	0
		Day 2	Placebo	15	3	11	1	0	0	0.064
			Ginger	15	9	4	1	1	0
			Time	30	12	15	2	1	0
		Day 30	Placebo	15	7	7	1	0	0	0.433
			Ginger	15	6	5	2	2	0
			Time	30	13	12	3	2	0
		Day 32	Placebo	15	9	6	0	0	0	0.542
			Ginger	15	8	5	1	1	0
			Time	30	17	11	1	1	0
		Day 56	Placebo	15	11	2	2	0	0	0.124
			Ginger	15	8	5	0	2	0
			Time	30	19	7	2	2	0
		Day 58	Placebo	15	11	4	0	0	0	0.333
			Ginger	15	9	4	2	0	0
			Time	30	20	8	2	0	0
	Data are presented as frequencies for the Placebo and Ginger groups. Statistical significance is detailed by chi-squared analysis; p < 0.05 considered significant while p > 0.05 to p < 0.10 is considered a statistical tendency toward significants. Totals are included but separate from analysis.

## Sheet: S5. WOMAC Sub & Total Scores
	Table S5. WOMAC Osteoarthritis Index pain, stiffeness, physical function, and total scores.
																												Mean
	Variable	Group	N	Day 0				Day 2				Day 30				Day 32				Day 56				Day 58				(SEM)				Effect	p-Level	ηₚ²
	Total Pain	Placebo	15	4.6429	±	2.76258		4.6429	±	2.64886		4.2857	±	2.46291		4.5714	±	2.17377		3.4286	±	3.22763		2.8571	±	2.445	†	4.071	±	0.752		Group	0.853	0.001
		Ginger	15	5.2	±	4.00357		4	±	3.09377	†	5.2667	±	4.07898		3.6	±	3.92428	†	4.1333	±	4.08598	†	3.4	±	3.31231	†	4.267	±	0.726		Time	0.006	0.122
		Time	30	4.931	±	3.41144		4.3103	±	2.85486		4.7931	±	3.37405		4.069	±	3.18401	‡	3.7931	±	3.64867	†	3.1379	±	2.88746	†	4.169	±	0.523		G x T	0.25	0.048
	Total Stiffness	Placebo	15	2.9286	±	1.32806		2.8571	±	1.29241		2.5	±	1.22474		2.2143	±	1.25137		2.0714	±	1.8172	†	1.8571	±	1.70326	†	2.405	±	0.341		Group	0.494	0.017
	[%]	Ginger	15	3.7333	±	1.98086		2.7333	±	1.43759	†	3	±	1.85164	†	2.2667	±	1.66762	†	2.4	±	1.59463	†	2.2667	±	0.96115	†	2.733	±	0.33		Time	<.001	0.215
		Time	30	3.3448	±	1.71705		2.7931	±	1.34641	†	2.7586	±	1.57333		2.2414	±	1.45541	†	2.2414	±	1.68301	†	2.069	±	1.36096	†	2.569	±	0.237		G x T	0.47	0.032
	Total Physical Functioning	Placebo	15	15.8571	±	8.0752		16.0714	±	9.98818		13.4286	±	11.4738		12.7857	±	9.65703		10.9286	±	11.3508	†	8.7857	±	10.2295	†	12.976	±	2.727		Group	0.672	0.007
		Ginger	15	19.0667	±	14.1647		13.8667	±	10.636	†	18.4	±	17.3197		13.2	±	12.7962	†	12.7333	±	12.753	†	10.3333	±	10.3556	†	14.6	±	2.635		Time	<.001	0.17
		Time	30	17.5172	±	11.5438		14.931	±	10.2048		16	±	14.7479		13	±	11.1899	†	11.8621	±	11.9155	†	9.5862	±	10.1402	†	13.788	±	1.896		G x T	0.409	0.035
	Total Score	Placebo	15	23.4286	±	10.8466		23.5714	±	12.9063		20.2143	±	14.5981		19.5714	±	12.4389		16.4286	±	15.6092	†	13.5	±	13.6311	†	19.452	±	3.694		Group	0.679	0.006
		Ginger	15	28	±	18.9133		20.6	±	14.1815	†	26.6667	±	22.3724		19.0667	±	17.9422	†	19.2667	±	18.0177	†	16	±	13.9642	†	21.6	±	3.569		Time	<.001	0.192
		Time	30	25.7931	±	15.4559		22.0345	±	13.423		23.5517	±	18.9729		19.3103	±	15.2599	†	17.8966	±	16.6591	†	14.7931	±	13.6156	†	20.526	±	2.568		G x T	0.327	0.042
	Total Score Percentage	Placebo	15	24.4048	±	11.2985		24.5536	±	13.444		21.0565	±	15.2064		20.3869	±	12.9572		17.1131	±	16.2596	†	14.0625	±	14.1991	†	20.263	±	3.848		Group	0.679	0.006
	[%]	Ginger	15	29.1667	±	19.7014		21.4583	±	14.7724	†	27.7778	±	23.3046		19.8611	±	18.6898	†	20.0694	±	18.7685	†	16.6667	±	14.5461	†	22.5	±	3.717		Time	<.001	0.192
		Time	30	26.8678	±	16.0999		22.9526	±	13.9823		24.533	±	19.7634		20.1149	±	15.8957	†	18.6422	±	17.3532	†	15.4095	±	14.1829	†	21.381	±	2.675		G x T	0.327	0.042
	Data are expressed as means ± standard deviations for the Placebo and Ginger groups. Data were analyzed using a multivariate and univariate General Linear Model with repeated measures. P-levels, with partial ETA squared (ηₚ²), are listed for between-subject group (G) and univariate within-subject (Greenhouse-Geisser) time (T), and group x time (G x T) effects. Multivariate Wilk's Lambda showed si…

## Sheet: S6. Index Osteoarthritis Sever
	Table S6. Lequesne Index of Severity of Hip Osteoarthritis resuts.
					None		Only on movement or in certain positions.					χ2 p-level
	Pain or Discomfort during nocturnal bedrest	Day 0	Placebo	15	2			13		0		0.357369
			Ginger	15	4			10		1
			Time	30	6			23		1
		Day 2	Placebo	15	3			11		1		0.0648749
			Ginger	15	9			6		0
			Time	30	12			17		1
		Day 30	Placebo	15	4			10		1		0.732632
			Ginger	15	6			8		1
			Time	30	10			18		2
		Day 32	Placebo	15	3			12		0		0.032027
			Ginger	15	9			5		1
			Time	30	12			17		1
		Day 56	Placebo	15	4			9		2		0.321958
			Ginger	15	8			6		1
			Time	30	12			15		3
		Day 58	Placebo	15	6			7		2		0.341039
			Ginger	15	10			4		1
			Time	30	16			11		3
					None			< 15 minutes		≥ 15 minutes
	Duration of Morning Stiffness or pain after getting up	Day 0	Placebo	15	1			12		2		0.489542
			Ginger	15	2			9		4
			Time	30	3			21		6
		Day 2	Placebo	15	2			11		2		0.883548
			Ginger	15	2			10		3
			Time	30	4			21		5
		Day 30	Placebo	15	3			11		1		0.445628
			Ginger	15	4			8		3
			Time	30	7			19		4
		Day 32	Placebo	15	4			10		1		0.788128
			Ginger	15	3			10		2
			Time	30	7			20		3
		Day 56	Placebo	15	4			10		1		0.312014
			Ginger	15	4			7		4
			Time	30	8			17		5
		Day 58	Placebo	15	6			7		2		0.0972803
			Ginger	15	1			11		3
			Time	30	7			18		5
							NO		YES
	Remaining standing for 30 minutes increases pain	Day 0	Placebo	15			5		10			0.269023
			Ginger	15			8		7
			Time	30			13		17
		Day 2	Placebo	15			6		9			0.273322
			Ginger	15			9		6
			Time	30			15		15
		Day 30	Placebo	15			10		5			0.456057
			Ginger	15			8		7
			Time	30			18		12
		Day 32	Placebo	15			8		7			0.269023
			Ginger	15			5		10
			Time	30			13		17
		Day 56	Placebo	15			8		7			0.712547
			Ginger	15			9		6
			Time	30			17		13
		Day 58	Placebo	15			9		6			0.464214
			Ginger	15			7		8
			Time	30			16		14
							Only after walking some distance
					None					Early after starting
	Pain on walking	Day 0	Placebo	15	2			12		1		0.0284325
			Ginger	15	4			5		6
			Time	30	6			17		7
		Day 2	Placebo	15	1			11		3		0.320831
			Ginger	15	4			8		3
			Time	30	5			19		6
		Day 30	Placebo	15	4			11		0		0.274612
			Ginger	15	5			8		2
			Time	30	9			19		2
		Day 32	Placebo	15	3			11		1		0.704688
			Ginger	15	5			9		1
			Time	30	8			20		2
		Day 56	Placebo	15	4			9		2		0.492091
			Ginger	15	7			6		2
			Time	30	11			15		4
		Day 58	Placebo	15	6			8		1		0.51909
			Ginger	15	8			5		2
			Time	30	14			13		3
							NO		YES
	Pain or discomfort in sitting position for 2 hours	Day 0	Placebo	15			4		11			0.690328
			Ginger	15			5		10
			Time	30			9		21
		Day 2	Placebo	15			4		11			0.690328
			Ginger	15			5		10
			Time	30			9		21
		Day 30	Placebo	15			4		11			0.438578
			Ginger	15			6		9
			Time	30			10		20
		Day 32	Placebo	15			7		8			0.255704
			Ginger	15			4		11
			Time	30			11		19
		Day 56	Placebo	15			7		8			0.456057
			Ginger	15			5		10
			Time	30			12		18
		Day 58	Placebo	15			8		7			0.269023
			Ginger	15			5		10
			Time	30			13		17
					Unlimited	> 1 km limited	> 1 km (~ 15 min)	~ 500-900 m (8-15 min)	300-500 m	100-300 m	<100 m
	Maximum distance walked	Day 0	Placebo	15	4	6	3	1	1	0	0	0.287242
			Ginger	15	6	3	1	4	0	0	1
			Time	30	10	9	4	5	1	0	1
		Day 2	Placebo	15	4	7	2	1	1	0	0	0.615607
			Ginger	15	6	4	2	2	0	1	0
			Time	30	10	11	4	3	1	1	0
		Day 30	Placebo	15	6	4	3	2	0	0	0	0.883974
			Ginger	15	4	5	4	2	0	0	0
			Time	30	10	9	7	4	0	0	0
		Day 32	Placebo	15	6	4	3	1	1	0	0	0.768044
			Ginger	15	5	6	1	2	1	0	0
			Time	30	11	10	4	3	2	0	0
		Day 56	Placebo	15	7	4	3	1	0	0	0	0.446512
			Ginger	15	3	5	3	3	0	0	1
			Time	30	10	9	6	4	0	0	1
		Day 58	Placebo	15	8	4	2	0	1	0	0	0.406006
			Ginger	15	4	8	1	1	1	0	0
			Time	30	12	12	3	1	2	0	0
					none			1 walking stick or crutch		2 walking sticks or crutches
	Walking aids required	Day 0	Placebo	15	15			0		0		0.309108
			Ginger	15	14			1		0
			Time	30	29			1		0
		Day 2	Placebo	15	15			0		0		0.309108
			Ginger	15	14			1		0
			Time	30	29			1		0
		Day 30	Placebo	15	15			0		0		-
			Ginger	15	15			0		0
			Time	30	30			0		0
		Day 32	Placebo	15	15			0		0		-
			Ginger	15	15			0		0
			Time	30	30			0		0
		Day 56	Placebo	15	15			0		0		-
			Ginger	15	15			0		0
			Time	30	30			0		0
		Day 58	Placebo	15	15			0		0		-
			Ginger	15	15			0		0
			Time	30	30			0		0
						Easily	Mild difficulty	moderate difficulty	Marked difficulty	Impossible
	Can you put socks on by bending forward	Day 0	Placebo	15		7	5	2	0	1		0.658251
			Ginger	15		7	6	1	1	0
			Time	30		14	11	3	1	1
		Day 2	Placebo	15		7	6	1	0	1		0.706803
			Ginger	15		8	5	1	1	0
			Time	30		15	11	2	1	1
		Day 30	Placebo	15		9	4	1	1	0		0.92409
			Ginger	15		9	3	2	1	0
			Time	30		18	7	3	2	0
		Day 32	Placebo	15		8	6	1	0	0		0.629549
			Ginger	15		8	4	2	1	0
			Time	30		16	10	3	1	0
		Day 56	Placebo	15		9	4	1	1	0		0.884897
			Ginger	15		7	6	1	1	0
			Time	30		16	10	2	2	0
		Day 58	Placebo	15		10	4	1	0	0		0.227647
			Ginger	15		6	8	0	1	0
			Time	30		16	12	1	1	0
	Can you pick up an object from the floor	Day 0	Placebo	15		5	9	1	0	0		0.522167
			Ginger	15		5	7	1	2	0
			Time	30		10	16	2	2	0
		Day 2	Placebo	15		8	6	1	0	0		0.263847
			Ginger	15		5	8	0	2	0
			Time	30		13	14	1	2	0
		Day 30	Placebo	15		8	7	0	0	0		0.506165
			Ginger	15		8	5	1	1	0
			Time	30		16	12	1	1	0
		Day 32	Placebo	15		8	7	0	0	0		0.296663
			Ginger	15		5	7	2	1	0
			Time	30		13	14	2	1	0
		Day 56	Placebo	15		9	5	1	0	0		0.663175
			Ginger	15		7	5	2	1	0
			Time	30		16	10	3	1	0
		Day 58	Placebo	15		9	6	0	0	0		0.324652
			Ginger	15		7	6	2	0	0
			Time	30		16	12	2	0	0
	Can you go up and down a standard flight of stairs	Day 0	Placebo	15		3	9	3	0	0		0.226743
			Ginger	15		6	5	2	2	0
			Time	30		9	14	5	2	0
		Day 2	Placebo	15		4	8	3	0	0		0.417744
			Ginger	15		4	5	4	2	0
			Time	30		8	13	7	2	0
		Day 30	Placebo	15		8	4	3	0	0		0.140646
			Ginger	15		7	6	0	2	0
			Time	30		15	10	3	2	0
		Day 32	Placebo	15		3	10	1	0	1		0.0974567
			Ginger	15		8	4	1	2	0
			Time	30		11	14	2	2	1
		Day 56	Placebo	15		7	6	1	1	0		0.938116
			Ginger	15		6	6	1	2	0
			Time	30		13	12	2	3	0
		Day 58	Placebo	15		5	6	4	0	0		0.371521
			Ginger	15		7	6	1	1	0
			Time	30		12	12	5	1	0
	Can you get into and out of a car	Day 0	Placebo	15		8	5	2	0	0		0.696902
			Ginger	15		10	3	2	0	0
			Time	30		18	8	4	0	0
		Day 2	Placebo	15		6	8	1	0	0		0.311403
			Ginger	15		10	4	1	0	0
			Time	30		16	12	2	0	0
		Day 30	Placebo	15		10	4	1	0	0		0.909156
			Ginger	15		11	3	1	0	0
			Time	30		21	7	2	0	0
		Day 32	Placebo	15		8	7	0	0	0		0.147916
			Ginger	15		10	3	2	0	0
			Time	30		18	10	2	0	0
		Day 56	Placebo	15		12	3	0	0	0		0.381255
			Ginger	15		9	5	1	0	0
			Time	30		21	8	1	0	0
		Day 58	Placebo	15		10	4	1	0	0		0.909156
			Ginger	15		11	3	1	0	0
			Time	30		21	7	2	0	0
	Data are presented as frequencies for the Placebo and Ginger groups. Statistical significance is detailed by chi-squared analysis; p < 0.05 considered significant. Totals are included but separate from analysis.

## Sheet:  S7. IOS Total Score
	Table S7. Lequesne Index of Severity of Hip Osteoperosis total score.
																												Mean
	Variable	Group	N	Day 0				Day 2				Day 30				Day 32				Day 56				Day 58				(SEM)				Effect	p-Level	ηₚ²
	Total Score	Placebo	15	6.67857	±	3.53355		7	±	3.05894		5.6	±	2.92892	‡	5.96429	±	2.40137		5.4	±	3.55668		4.86667	±	3.23191	†	5.91825	±	0.815421		Group	0.568903	0.0117293
		Ginger	15	7.4	±	4.42477		6.60714	±	4.19259		5.96667	±	3.97073	†	6.25	±	4.07409	‡	6.46667	±	4.21081		6.80769	±	3.03279		6.58303	±	0.815421		Time	0.0658251	0.0787617
		Time	30	7.03929	±	3.95146		6.80357	±	3.61151		5.78333	±	3.43331	†	6.10714	±	3.28906	†	5.93333	±	3.86793		5.83718	±	3.23376	†	6.25064	±	0.57659		G x T	0.275098	0.0446454
	Data are expressed as means ± standard deviations for the Placebo and Ginger groups. Data were analyzed using a multivariate and univariate General Linear Model with repeated measures. P-levels, with partial ETA squared (ηₚ²), are listed for between-subject group (G) and univariate within-subject (Greenhouse-Geisser) time (T), and group x time (G x T) effects. Multivariate Wilk's Lambda showed no…

## Sheet: S8. Inflammatory markers
	Table S8. Cytokine analysis results.
																													Mean
	Variable	Role	Group	N	Day 0				Day 2				Day 30				Day 32				Day 56				Day 58				(SEM)				Effect	p-Level	ηₚ²
	IL-1β	Pro-inflammatory	Placebo	15	0.168478	±	0.0304427		0.182949	±	0.084235		0.187118	±	0.0964325		0.183285	±	0.140093		0.148064	±	0.0368791	†	0.174262	±	0.0828048		0.174026	±	0.0180421		Group	0.0497541	0.140069
	[pg/mL]		Ginger	13	0.118741	±	0.0600065		0.116289	±	0.0707742		0.124556	±	0.097124		0.119389	±	0.0726275		0.123881	±	0.0849194		0.114357	±	0.047512		0.119535	±	0.0193803		Time	0.488022	0.0250792
			Time	28	0.145386	±	0.0521435	⁎	0.152	±	0.0839734	⁎	0.158071	±	0.100119	⁑	0.153619	±	0.116507		0.136836	±	0.0637266		0.146449	±	0.0740555	⁎	0.146781	±	0.0132393	⁎	G x T	0.405286	0.0324692
	IL-2	Immunity	Placebo	15	9.63097	±	6.86141		13.6769	±	17.8204		14.4251	±	18.8193		14.8113	±	23.0534		10.0369	±	8.30368		11.0871	±	16.0721		12.278	±	2.71159		Group	0.229359	0.0550697
	[pg/mL]		Ginger	13	7.488	±	3.4244		7.28754	±	3.36677		7.62053	±	3.56405		7.17782	±	3.49174		7.06086	±	3.60067		7.64178	±	4.03129		7.37942	±	2.91271		Time	0.401421	0.0310392
			Time	28	8.63601	±	5.55046		10.7104	±	13.4251		11.2658	±	14.1856		11.2672	±	17.2052		8.65515	±	6.61808		9.4875	±	12.0094		9.82873	±	1.98976		G x T	0.401105	0.0310728
	IL-4	Anti-Inflammatory	Placebo	15	6.36971	±	1.13068		7.25938	±	4.4167		7.3936	±	4.80553		7.28631	±	4.80081		6.14271	±	0.936587		6.94178	±	3.61989		6.89892	±	0.579428		Group	0.243003	0.0520368
	[pg/mL]		Ginger	13	5.92603	±	0.703632		5.79977	±	0.484577		5.77903	±	0.386063		5.89657	±	0.498963		6.09093	±	0.587337		5.80573	±	0.613633		5.88301	±	0.622406		Time	0.533631	0.0172086
			Time	28	6.16372	±	0.96629		6.58171	±	3.28158		6.64398	±	3.56551		6.64107	±	3.54394		6.11867	±	0.780289		6.41433	±	2.70087		6.39096	±	0.425184		G x T	0.347461	0.0357599
	IL-5	Immune Response - Eosinophils	Placebo	15	0.348102	±	0.0300242		0.359356	±	0.0256494		0.34237	±	0.0297708		0.342002	±	0.0217529		0.344035	±	0.0427467		0.343268	±	0.0340913		0.346522	±	0.008907		Group	0.0465394	0.143843
	[pg/mL]		Ginger	13	0.322008	±	0.0429598		0.308656	±	0.0539526		0.321501	±	0.0654646		0.321239	±	0.0558454		0.315213	±	0.0605263		0.326592	±	0.0511409		0.319201	±	0.00956765		Time	0.949291	0.00544927
			Time	28	0.335987	±	0.038253		0.335816	±	0.0479362	⁑	0.332681	±	0.0497657		0.332362	±	0.0417449	*	0.330653	±	0.05282		0.335525	±	0.0428574	⁑	0.332862	±	0.00653595	⁎	G x T	0.338129	0.0421774
	IL-6	Pro-and Anti-inflammatory	Placebo	15	5.48522	±	1.11995		5.24592	±	1.0423		5.24845	±	1.16229		5.50764	±	1.69162		5.39132	±	1.07366		5.68287	±	0.961097		5.4269	±	0.395729		Group	0.729975	0.00466011
	[pg/mL]		Ginger	13	4.94474	±	1.85092		5.30107	±	1.93098	‡	5.43129	±	3.3099		5.24078	±	2.56445		5.30342	±	2.24888		5.12434	±	1.64421		5.22427	±	0.425081		Time	0.883918	0.00464462
			Time	28	5.23428	±	1.49945		5.27152	±	1.4904		5.33334	±	2.36182		5.38374	±	2.10357		5.35051	±	1.68745		5.42355	±	1.32701		5.32559	±	0.290385		G x T	0.552932	0.0224103
	IL-8	Pro-inflammatory	Placebo	15	7.89025	±	3.42599		9.27339	±	4.96663	†	10.9344	±	5.32172	†	9.18405	±	5.27483		9.40984	±	4.78522		9.73012	±	4.47491	‡	9.40367	±	0.98558		Group	0.626027	0.00926805
	[pg/mL]		Ginger	13	9.00691	±	4.38625		8.59314	±	3.95957		8.50873	±	5.1583		8.18069	±	3.66958		8.70334	±	3.23888		9.1491	±	3.85141		8.69032	±	1.05868		Time	0.425221	0.0361275
			Time	28	8.4087	±	3.86761		8.95756	±	4.45847		9.80818	±	5.29417	‡	8.7182	±	4.54661		9.08182	±	4.0822		9.46036	±	4.13073		9.04699	±	0.723218		G x T	0.239844	0.0509918
	IL-10	Anti-Inflammatory	Placebo	15	0.910055	±	0.226613		0.841346	±	0.236017		0.902911	±	0.250468		0.924605	±	0.394218		0.947183	±	0.372254		0.862888	±	0.250296		0.898165	±	0.109288		Group	0.491404	0.0183913
	[pg/mL]		Ginger	13	0.985792	±	0.513283		0.963495	±	0.384657		1.1592	±	1.17713		0.967901	±	0.525367		1.00224	±	0.736269		0.982033	±	0.558225		1.01011	±	0.117394		Time	0.644076	0.0190143
			Time	28	0.945219	±	0.381052		0.898058	±	0.313835		1.0219	±	0.815662		0.944706	±	0.451372		0.972744	±	0.559968		0.918205	±	0.417901		0.954137	±	0.0801956		G x T	0.729829	0.0142804
	GM-CSF	Pro-Inflammatory and Autoimmune Reactoins	Placebo	15	1.76553	±	0.270196		1.78479	±	0.264958		1.79898	±	0.183617		1.81374	±	0.185062		1.78331	±	0.107469		1.7987	±	0.121053		1.79084	±	0.0562711		Group	0.00100447	0.345519
	[pg/mL]		Ginger	13	1.47313	±	0.211477		1.47868	±	0.293882		1.5555	±	0.716682		1.42772	±	0.24789		1.51987	±	0.284421		1.45438	±	0.254271		1.48488	±	0.0604449		Time	0.779852	0.0114125
			Time	28	1.62977	±	0.282462	⁎	1.64266	±	0.314572	⁎	1.68594	±	0.510935		1.63452	±	0.288972	⁎	1.661	±	0.244629	⁎	1.63883	±	0.258676	⁎	1.63786	±	0.0412917	⁎	G x T	0.703924	0.0153994
	IFN-γ	Pro-inflammatory	Placebo	15	1.16294	±	0.245868		1.11146	±	0.1794		1.20983	±	0.371725		1.16443	±	0.310678		1.19201	±	0.403553		1.11429	±	0.128126		1.15916	±	0.0433609		Group	0.413131	0.0259177
	[pg/mL]		Ginger	13	1.05033	±	0.151248		1.14295	±	0.106702	†	1.11843	±	0.0962176		1.0889	±	0.088402		1.10391	±	0.154031		1.13289	±	0.148814		1.10623	±	0.0465771		Time	0.81288	0.0145807
			Time	28	1.11066	±	0.21162		1.12608	±	0.148338		1.1674	±	0.279138		1.12936	±	0.234506		1.15111	±	0.311433		1.12293	±	0.135808		1.1327	±	0.0318182		G x T	0.46844	0.0332024
	TNF-α	Pro-inflammatory	Placebo	15	1.04315	±	0.156779		1.07321	±	0.158057		1.10147	±	0.0827311		1.03864	±	0.168706		1.06212	±	0.183117		1.00693	±	0.122842		1.05425	±	0.0316684		Group	0.063773	0.126028
	[pg/mL]		Ginger	13	1.01883	±	0.17218		0.950425	±	0.180826	‡	0.951943	±	0.13356		0.974543	±	0.205256		0.972617	±	0.203084	‡	0.91722	±	0.126568	‡	0.964262	±	0.0340173		Time	0.261725	0.0487055
			Time	28	1.03186	±	0.161473		1.0162	±	0.177129	⁑	1.03205	±	0.131318	⁎	1.00888	±	0.185855		1.02056	±	0.19438		0.965281	±	0.130462	†⁑	1.00926	±	0.0232383	⁑	G x T	0.393473	0.0383526
	High Sensitivity CRP	Pro-inflammatory	Placebo	15	1.7	±	2.49886		1.74	±	2.02018		1.5	±	1.49714		1.32333	±	1.12993		3.56	±	7.62138	‡	2.89286	±	4.00133	‡	2.11937	±	0.753979		Group	0.682476	0.00654002
	[mg/L]		Ginger	13	2.63846	±	3.05956		2.65769	±	3.40422		2.94615	±	4.12485		2.85769	±	4.07461		2.45385	±	2.54349		1.90909	±	1.92113		2.57716	±	0.809903		Time	0.527031	0.0230178
			Time	28	2.13571	±	2.7614		2.16607	±	2.73567		2.17143	±	3.04362		2.03571	±	2.94077		3.04643	±	5.77142		2.43611	±	3.19246		2.34826	±	0.553269		G x T	0.165572	0.0680296
	Data are expressed as means ± standard deviations for the Placebo and Ginger groups. Data were analyzed using a multivariate and univariate General Linear Model with repeated measures. P-levels, with partial ETA squared (ηₚ²), are listed for between-subject group (G) and univariate within-subject (Greenhouse-Geisser) time (T), and group x time (G x T) effects. Multivariate Wilk's Lambda showed no…

## Sheet: S9. Flexibility and ROM
	Table S9. Low back flexibility and knee and hip range of motion
																												Mean
	Variable	Group	N	Day 0				Day 2				Day 30				Day 32				Day 56				Day 58				(SEM)				Effect	p-Level	ηₚ²
	Sit and Reach	Placebo	15	22.1333	±	7.36659		22.6	±	7.13693		24.5333	±	7.44136	†	23.7333	±	8.3535		24.9	±	5.61312		24.9643	±	6.52321	‡	23.8107	±	1.73353		Group	0.096	0.096
	[cm]	Ginger	15	18.8929	±	5.45167		19.05	±	8.69123		19.3	±	6.11146		18.9667	±	8.25588		20.6	±	8.09585		20.6923	±	8.37415		19.5836	±	1.73353		Time	0.0507367	0.0842414
		Time	30	20.5131	±	6.57733		20.825	±	8.01968		21.9167	±	7.20044	‡⁎	21.35	±	8.51282		22.75	±	7.18565	‡	22.8283	±	7.68872	†	21.6972	±	1.22579	⁑	G x T	0.797815	0.0131899
	Knee Range of Motion	Placebo	15	124.667	±	17.7429		122.2	±	14.8334		125.4	±	14.6375		127.133	±	14.2019		114	±	38.107		127	±	18.9737		123.4	±	3.32852		Group	0.0633004	0.117824
	[degrees]	Ginger	15	130.4	±	13.9632		129.367	±	13.56		131.333	±	13.2701		132.733	±	14.533		134.8	±	18.667		136.385	±	9.88894	‡	132.503	±	3.32852		Time	0.340361	0.0370614
		Time	30	127.533	±	15.9563		125.783	±	14.4316		128.367	±	14.0553		129.933	±	14.4029		124.4	±	31.3232	⁑	131.692	±	15.6134	⁑‡	127.951	±	2.35362	⁑	G x T	0.274069	0.0450164
	Hip Range of Motion	Placebo	15	109.467	±	12.0704		110.2	±	15.0532		110.2	±	12.8575		108.267	±	16.6238		104.733	±	23.6355		110.267	±	16.3553		108.856	±	2.79818		Group	0.619778	0.00891045
	[degrees]	Ginger	15	109.733	±	15.8045		109	±	11.0712		107.667	±	16.1009		110.4	±	15.3241		114.4	±	13.876		113.846	±	7.12988		110.841	±	2.79818		Time	0.858553	0.00978337
		Time	30	109.6	±	13.818		109.6	±	12.9976		108.933	±	14.3741		109.333	±	15.7466		109.567	±	19.6674		112.056	±	12.5296		109.848	±	1.97861		G x T	0.371915	0.0366077
	Data are expressed as means ± standard deviations for the Placebo and Ginger groups. Data were analyzed using a multivariate and univariate General Linear Model with repeated measures. P-levels, with partial ETA squared (ηₚ²), are listed for between-subject group (G) and univariate within-subject (Greenhouse-Geisser) time (T), and group x time (G x T) effects. Multivariate Wilk's Lambda showed a …

## Sheet: S10. SF-36 QOL
	Table S10. Quality of Life ratings.
	Question	Week	Group	Excellent	Very Good	Good	Fair	Poor		χ2 p-level
	Health	Day 0	Placebo	2	6	7	0	0		0.489138
			Ginger	1	5	7	2	0
			Time	3	11	14	2	0
		Day 2	Placebo	2	6	7	0	0		0.328664
			Ginger	0	8	5	1	1
			Time	2	14	12	1	1
		Day 30	Placebo	2	7	6	0	0		0.660775
			Ginger	1	6	6	1	1
			Time	3	13	12	1	1
		Day 32	Placebo	2	6	7	0	0		0.601609
			Ginger	1	7	5	1	1
			Time	3	13	12	1	1
		Day 56	Placebo	2	7	6	0	0		0.278096
			Ginger	0	7	5	2	1
			Time	2	14	11	2	1
		Day 58	Placebo	3	7	5	0	0		0.299781
			Ginger	1	5	7	2	0
			Time	4	12	12	2	0
				Much better now	Somewhat better	About the same	Somewhat worse	Much worse
	Question	Week								χ2
	Health Compared to One Year Ago	Day 0	Placebo	5	3	7	0	0		0.0330547
			Ginger	1	1	8	5	0
			Time	6	4	15	5	0
		Day 2	Placebo	5	2	8	0	0		0.0164302
			Ginger	0	3	7	5	0
			Time	5	5	15	5	0
		Day 30	Placebo	6	2	7	0	0		0.0154065
			Ginger	0	3	6	5	1
			Time	6	5	13	5	1
		Day 32	Placebo	4	4	7	0	0		0.0576263
			Ginger	0	3	7	4	1
			Time	4	7	14	4	1
		Day 56	Placebo	6	3	6	0	0		0.0444591
			Ginger	1	2	6	4	2
			Time	7	5	12	4	2
		Day 58	Placebo	5	5	5	0	0		0.00585266
			Ginger	0	5	3	7	0
			Time	5	10	8	7	0
					Yes, limited a lot	Yes, limited a little	No, not limited at all
	Question	Week								χ2
	Does Health Limit Vigorous Ativities	Day 0	Placebo		6	7	2			0.531861
			Ginger		4	10	1
			Time		10	17	3
		Day 2	Placebo		3	9	3			0.881336
			Ginger		3	10	2
			Time		6	19	5
		Day 30	Placebo		5	10	0			0.338961
			Ginger		4	9	2
			Time		9	19	2
		Day 32	Placebo		4	10	1			0.788128
			Ginger		3	10	2
			Time		7	20	3
		Day 56	Placebo		2	12	1			0.489542
			Ginger		4	9	2
			Time		6	21	3
		Day 58	Placebo		5	7	3			0.403506
			Ginger		2	10	3
			Time		7	17	6
	Does Health Limit Moderate Activities	Day 0	Placebo		0	3	12			0.231998
			Ginger		0	6	9
			Time		0	9	21
		Day 2	Placebo		0	6	9			1
			Ginger		0	6	9
			Time		0	12	18
		Day 30	Placebo		0	5	10			0.518629
			Ginger		1	6	8
			Time		1	11	18
		Day 32	Placebo		0	6	9			0.588951
			Ginger		1	6	8
			Time		1	12	17
		Day 56	Placebo		0	4	11			0.274612
			Ginger		2	5	8
			Time		2	9	19
		Day 58	Placebo		0	5	10			1
			Ginger		0	5	10
			Time		0	10	20
	Does Health Limit Lifting or Carrying Groceries	Day 0	Placebo		0	4	11			0.690328
			Ginger		0	5	10
			Time		0	9	21
		Day 2	Placebo		0	3	12			0.231998
			Ginger		0	6	9
			Time		0	9	21
		Day 30	Placebo		0	1	14			0.0678892
			Ginger		0	5	10
			Time		0	6	24
		Day 32	Placebo		0	1	14			0.141645
			Ginger		0	4	11
			Time		0	5	25
		Day 56	Placebo		0	2	13			0.0986476
			Ginger		0	6	9
			Time		0	8	22
		Day 58	Placebo		0	2	13			0.36131
			Ginger		0	4	11
			Time		0	6	24
	Does Health Limit Climbing Several Flights of Stairs	Day 0	Placebo		3	7	5			0.875173
			Ginger		2	8	5
			Time		5	15	10
		Day 2	Placebo		3	5	7			0.176694
			Ginger		2	10	3
			Time		5	15	10
		Day 30	Placebo		2	6	7			0.925961
			Ginger		2	7	6
			Time		4	13	13
		Day 32	Placebo		0	10	5			0.188876
			Ginger		3	8	4
			Time		3	18	9
		Day 56	Placebo		2	6	7			0.733796
			Ginger		2	8	5
			Time		4	14	12
		Day 58	Placebo		2	6	7			0.182326
			Ginger		1	11	3
			Time		3	17	10
	Does Health Limit Climbing One Flight of Stairs	Day 0	Placebo		0	3	12			0.381255
			Ginger		1	5	9
			Time		1	8	21
		Day 2	Placebo		0	5	10			0.573753
			Ginger		1	4	10
			Time		1	9	20
		Day 30	Placebo		0	3	12			0.246597
			Ginger		1	6	8
			Time		1	9	20
		Day 32	Placebo		1	2	12			0.424373
			Ginger		1	5	9
			Time		2	7	21
		Day 56	Placebo		1	4	10			0.732632
			Ginger		1	6	8
			Time		2	10	18
		Day 58	Placebo		0	4	11			0.564718
			Ginger		1	3	11
			Time		1	7	22
	Does Health Limit Bending, Kneeling, or Stooping	Day 0	Placebo		4	8	3			0.904077
			Ginger		3	9	3
			Time		7	17	6
		Day 2	Placebo		2	8	5			0.85594
			Ginger		3	8	4
			Time		5	16	9
		Day 30	Placebo		1	6	8			0.336785
			Ginger		4	5	6
			Time		5	11	14
		Day 32	Placebo		1	6	8			0.311403
			Ginger		1	10	4
			Time		2	16	12
		Day 56	Placebo		1	7	7			0.814543
			Ginger		2	7	6
			Time		3	14	13
		Day 58	Placebo		0	6	9			0.253744
			Ginger		1	9	5
			Time		1	15	14
	Does Health Limit Walking More than a Mile	Day 0	Placebo		1	6	8			0.808867
			Ginger		2	5	8
			Time		3	11	16
		Day 2	Placebo		1	5	9			0.535261
			Ginger		3	5	7
			Time		4	10	16
		Day 30	Placebo		1	6	8			0.818731
			Ginger		2	6	7
			Time		3	12	15
		Day 32	Placebo		1	7	7			0.693041
			Ginger		2	8	5
			Time		3	15	12
		Day 56	Placebo		0	6	9			0.177389
			Ginger		3	4	8
			Time		3	10	17
		Day 58	Placebo		0	7	8			0.508551
			Ginger		1	8	6
			Time		1	15	14
	Does Health Limit Walking Several Hundred Yards	Day 0	Placebo		1	5	9			0.579578
			Ginger		0	6	9
			Time		1	11	18
		Day 2	Placebo		2	1	12			0.69937
			Ginger		3	2	10
			Time		5	3	22
		Day 30	Placebo		1	3	11			0.826565
			Ginger		2	3	10
			Time		3	6	21
		Day 32	Placebo		1	2	12			0.424373
			Ginger		1	5	9
			Time		2	7	21
		Day 56	Placebo		0	2	13			0.183238
			Ginger		2	4	9
			Time		2	6	22
		Day 58	Placebo		0	3	12			0.408961
			Ginger		0	5	10
			Time		0	8	22
	Does Health Limit Walking One Hundred Yards	Day 0	Placebo		1	1	13			0.22688
			Ginger		0	4	11
			Time		1	5	24
		Day 2	Placebo		0	2	13			1
			Ginger		0	2	13
			Time		0	4	26
		Day 30	Placebo		0	1	14			0.542802
			Ginger		0	2	13
			Time		0	3	27
		Day 32	Placebo		0	1	14			0.141645
			Ginger		0	4	11
			Time		0	5	25
		Day 56	Placebo		0	1	14			0.282745
			Ginger		0	3	12
			Time		0	4	26
		Day 58	Placebo		0	0	15			0.143235
			Ginger		0	2	13
			Time		0	2	28
	Does Health Limit Bathing or Dressing	Day 0	Placebo		0	2	13			1
			Ginger		0	2	13
			Time		0	4	26
		Day 2	Placebo		0	2	13			0.542802
			Ginger		0	1	14
			Time		0	3	27
		Day 30	Placebo		0	1	14			0.282745
			Ginger		0	3	12
			Time		0	4	26
		Day 32	Placebo		0	2	13			0.45871
			Ginger		1	3	10
			Time		1	5	23
		Day 56	Placebo		0	1	14			0.282745
			Ginger		0	3	12
			Time		0	4	26
		Day 58	Placebo		0	1	14			0.542802
			Ginger		0	2	13
			Time		0	3	27
					Yes		No
	Question	Week								χ2
	As a Result of Physical Health / Cut Down on the Amount of Time on Work or Other Activities	Day 0	Placebo		2		13			0.195321
			Ginger		5		10
			Time		7		23
		Day 2	Placebo		3		12			0.624206
			Ginger		2		13
			Time		5		25
		Day 30	Placebo		2		13			0.624206
			Ginger		3		12
			Time		5		25
		Day 32	Placebo		1		14			0.141645
			Ginger		4		11
			Time		5		25
		Day 56	Placebo		0		15			0.0316864
			Ginger		4		11
			Time		4		26
		Day 58	Placebo		2		13			1
			Ginger		2		13
			Time		4		26
	As a Result of Physical Heatlh / Accomplished Less Than Would Like	Day 0	Placebo		8		7			0.715001
			Ginger		7		8
			Time		15		15
		Day 2	Placebo		8		7			0.0581802
			Ginger		3		12
			Time		11		19
		Day 30	Placebo		3		12			0.408961
			Ginger		5		10
			Time		8		22
		Day 32	Placebo		3		12			0.231998
			Ginger		6		9
			Time		9		21
		Day 56	Placebo		1		14			0.282745
			Ginger		3		12
			Time		4		26
		Day 58	Placebo		3		12			0.282745
			Ginger		1		14
			Time		4		26
	As a Result of Physical Health / Limited in Kind of Work or Other Activities	Day 0	Placebo		6		9			0.712547
			Ginger		7		8
			Time		13		17
		Day 2	Placebo		6		9			0.704786
			Ginger		5		10
			Time		11		19
		Day 30	Placebo		4		11			0.665984
			Ginger		3		12
			Time		7		23
		Day 32	Placebo		3		12			0.665984
			Ginger		4		11
			Time		7		23
		Day 56	Placebo		2		13			0.0986476
			Ginger		6		9
			Time		8		22
		Day 58	Placebo		4		11			1
			Ginger		4		11
			Time		8		22
	As a Result of Physical Health / Had Difficulty Performing Work or Other Activities	Day 0	Placebo		5		10			0.704786
			Ginger		6		9
			Time		11		19
		Day 2	Placebo		7		8			0.255704
			Ginger		4		11
			Time		11		19
		Day 30	Placebo		3		12			0.231998
			Ginger		6		9
			Time		9		21
		Day 32	Placebo		3		12			0.665984
			Ginger		4		11
			Time		7		23
		Day 56	Placebo		1		14			0.141645
			Ginger		4		11
			Time		5		25
		Day 58	Placebo		3		12			0.665984
			Ginger		4		11
			Time		7		23
					Yes		No
	Question	Week								χ2
	As a Result of any Emotional Problems / Cut Down on Time Spent on Work or Other Activities	Day 0	Placebo		0		15			0.0143059
			Ginger		5		10
			Time		5		25
		Day 2	Placebo		1		14			0.141645
			Ginger		4		11
			Time		5		25
		Day 30	Placebo		3		12			1
			Ginger		3		12
			Time		6		24
		Day 32	Placebo		2		13			0.36131
			Ginger		4		11
			Time		6		24
		Day 56	Placebo		1		14			0.141645
			Ginger		4		11
			Time		5		25
		Day 58	Placebo		0		15			0.0678892
			Ginger		3		12
			Time		3		27
	As a Result of any Emotional Problems / Accomplished Less Than Would Like	Day 0	Placebo		3		12			0.121335
			Ginger		7		8
			Time		10		20
		Day 2	Placebo		4		11			1
			Ginger		4		11
			Time		8		22
		Day 30	Placebo		2		13			0.0986476
			Ginger		6		9
			Time		8		22
		Day 32	Placebo		3		12			0.408961
			Ginger		5		10
			Time		8		22
		Day 56	Placebo		2		13			0.195321
			Ginger		5		10
			Time		7		23
		Day 58	Placebo		3		12			0.665984
			Ginger		4		11
			Time		7		23
	As a Result of any Emotional Problems / Did Work or Other Activities Less Carefully Than Usual	Day 0	Placebo		1		14			0.0309022
			Ginger		6		9
			Time		7		23
		Day 2	Placebo		1		14			0.141645
			Ginger		4		11
			Time		5		25
		Day 30	Placebo		1		14			0.282745
			Ginger		3		12
			Time		4		26
		Day 32	Placebo		2		13			0.36131
			Ginger		4		11
			Time		6		24
		Day 56	Placebo		1		14			0.141645
			Ginger		4		11
			Time		5		25
		Day 58	Placebo		1		14			0.282745
			Ginger		3		12
			Time		4		26
				Not at all	Slightly	Moderately	Severe	Very Severe
	Question	Week								χ2
	What Extent Has Physical or Emotional Problems Interferred with Social Activities	Day 0	Placebo	11	3	1	0	0		0.176348
			Ginger	6	6	3	0	0
			Time	17	9	4	0	0
		Day 2	Placebo	12	2	1	0	0		0.489542
			Ginger	9	4	2	0	0
			Time	21	6	3	0	0
		Day 30	Placebo	11	3	1	0	0		0.704688
			Ginger	9	5	1	0	0
			Time	20	8	2	0	0
		Day 32	Placebo	10	4	1	0	0		0.824496
			Ginger	9	4	2	0	0
			Time	19	8	3	0	0
		Day 56	Placebo	12	3	0	0	0		0.347643
			Ginger	8	5	1	1	0
			Time	20	8	1	1	0
		Day 58	Placebo	12	3	0	0	0		0.515645
			Ginger	10	4	1	0	0
			Time	22	7	1	0	0
				None	Very Mild	Mild	Moderate	Severe	Very Severe
	Question	Week								χ2
	Bodily Pain During Past Four Weeks	Day 0	Placebo	0	1	9	5	0	0	0.441774
			Ginger	0	1	6	6	2	0
			Time	0	2	15	11	2	0
		Day 2	Placebo	3	1	6	5	0	0	0.0354427
			Ginger	0	6	7	1	1	0
			Time	3	7	13	6	1	0
		Day 30	Placebo	2	5	4	4	0	0	0.396329
			Ginger	0	4	7	3	1	0
			Time	2	9	11	7	1	0
		Day 32	Placebo	3	4	7	1	0	0	0.0398557
			Ginger	0	9	2	2	2	0
			Time	3	13	9	3	2	0
		Day 56	Placebo	2	7	4	1	1	0	0.955375
			Ginger	1	7	4	2	1	0
			Time	3	14	8	3	2	0
		Day 58	Placebo	2	7	3	3	0	0	0.601377
			Ginger	1	10	3	1	0	0
			Time	3	17	6	4	0	0
				Not at all	A Little Bit	Moderately	Quite a Bit	Extremely
	Question	Week								χ2
	How Much Did Pain Interfere with Normal Work	Day 0	Placebo	2	11	2	0	0		0.663716
			Ginger	3	10	1	1	0
			Time	5	21	3	1	0
		Day 2	Placebo	5	10	0	0	0		0.34303
			Ginger	4	8	2	1	0
			Time	9	18	2	1	0
		Day 30	Placebo	6	7	2	0	0		0.713092
			Ginger	5	6	3	1	0
			Time	11	13	5	1	0
		Day 32	Placebo	3	12	0	0	0		0.246597
			Ginger	6	8	0	1	0
			Time	9	20	0	1	0
		Day 56	Placebo	7	7	0	0	1		0.385585
			Ginger	6	6	2	1	0
			Time	13	13	2	1	1
		Day 58	Placebo	9	5	1	0	0		0.821948
			Ginger	8	5	2	0	0
			Time	17	10	3	0	0
				All of the time	Most of the time	A good bit of the time	Some of the time	A little of the time	None of the time
	Question	Week								χ2
	How Much of the Time do You Feel / Full of Life	Day 0	Placebo	0	2	8	4	0	1	0.485415
			Ginger	0	4	4	5	0	2
			Time	0	6	12	9	0	3
		Day 2	Placebo	0	6	3	5	0	1	0.570582
			Ginger	0	5	3	3	2	2
			Time	0	11	6	8	2	3
		Day 30	Placebo	0	5	4	4	1	1	0.595675
			Ginger	0	5	5	2	3	0
			Time	0	10	9	6	4	1
		Day 32	Placebo	0	6	3	2	2	2	0.299148
			Ginger	0	7	4	0	4	0
			Time	0	13	7	2	6	2
		Day 56	Placebo	1	3	6	4	0	1	0.448061
			Ginger	1	7	3	3	1	0
			Time	2	10	9	7	1	1
		Day 58	Placebo	2	2	7	3	0	1	0.0443834
			Ginger	0	8	2	3	2	0
			Time	2	10	9	6	2	1
	How Much of the Time do You Feel / Very Nervous	Day 0	Placebo	0	0	1	3	5	6	0.235988
			Ginger	1	0	1	0	9	4
			Time	1	0	2	3	14	10
		Day 2	Placebo	0	0	0	3	3	9	0.0774877
			Ginger	0	1	1	0	8	5
			Time	0	1	1	3	11	14
		Day 30	Placebo	0	0	0	2	3	10	0.0510297
			Ginger	0	1	0	2	9	3
			Time	0	1	0	4	12	13
		Day 32	Placebo	0	0	0	2	5	8	0.11161
			Ginger	0	0	1	0	10	4
			Time	0	0	1	2	15	12
		Day 56	Placebo	0	0	0	2	2	11	0.117992
			Ginger	0	1	1	1	7	5
			Time	0	1	1	3	9	16
		Day 58	Placebo	0	0	0	1	4	10	0.166149
			Ginger	0	0	0	1	9	5
			Time	0	0	0	2	13	15
	How Much of the Time do You Feel / Down in the Dumps	Day 0	Placebo	0	0	0	0	4	11	0.332871
			Ginger	0	0	0	2	4	9
			Time	0	0	0	2	8	20
		Day 2	Placebo	0	0	0	1	4	10	0.572407
			Ginger	0	0	1	2	2	10
			Time	0	0	1	3	6	20
		Day 30	Placebo	0	0	0	1	3	11	0.663716
			Ginger	0	0	1	2	2	10
			Time	0	0	1	3	5	21
		Day 32	Placebo	0	1	0	1	4	9	0.675634
			Ginger	0	0	0	2	3	10
			Time	0	1	0	3	7	19
		Day 56	Placebo	0	0	0	2	3	10	0.235937
			Ginger	0	0	1	3	0	11
			Time	0	0	1	5	3	21
		Day 58	Placebo	0	0	0	1	4	10	0.314247
			Ginger	0	0	0	2	1	12
			Time	0	0	0	3	5	22
	How Much of the Time do You Feel / Calm and Peaceful	Day 0	Placebo	0	8	5	1	0	1	0.118252
			Ginger	1	5	2	4	3	0
			Time	1	13	7	5	3	1
		Day 2	Placebo	0	9	1	3	1	1	0.820422
			Ginger	0	8	1	4	2	0
			Time	0	17	2	7	3	1
		Day 30	Placebo	2	5	4	2	1	1	0.717111
			Ginger	2	4	5	4	0	0
			Time	4	9	9	6	1	1
		Day 32	Placebo	1	5	4	3	1	1	0.1035
			Ginger	0	9	0	6	0	0
			Time	1	14	4	9	1	1
		Day 56	Placebo	2	6	4	2	1	0	0.429895
			Ginger	0	7	3	4	0	1
			Time	2	13	7	6	1	1
		Day 58	Placebo	2	5	3	5	0	0	0.246446
			Ginger	0	9	1	5	0	0
			Time	2	14	4	10	0	0
	How Much of the Time do You Feel / Have Lots of Energy	Day 0	Placebo	0	6	6	3	0	0	0.182357
			Ginger	0	5	2	4	2	2
			Time	0	11	8	7	2	2
		Day 2	Placebo	0	6	4	3	2	0	0.543585
			Ginger	0	8	1	3	2	1
			Time	0	14	5	6	4	1
		Day 30	Placebo	0	4	6	4	1	0	0.891327
			Ginger	0	5	4	5	1	0
			Time	0	9	10	9	2	0
		Day 32	Placebo	2	5	4	1	2	1	0.366324
			Ginger	0	6	2	3	4	0
			Time	2	11	6	4	6	1
		Day 56	Placebo	1	5	4	5	0	0	0.629074
			Ginger	0	7	3	4	1	0
			Time	1	12	7	9	1	0
		Day 58	Placebo	2	2	6	4	1	0	0.10738
			Ginger	0	8	2	4	1	0
			Time	2	10	8	8	2	0
	How Much of the Time do You Feel / Downhearted and Depressed	Day 0	Placebo	0	0	0	1	9	5	0.537895
			Ginger	0	0	2	1	8	4
			Time	0	0	2	2	17	9
		Day 2	Placebo	0	0	0	0	7	8	0.339019
			Ginger	0	0	1	2	6	6
			Time	0	0	1	2	13	14
		Day 30	Placebo	0	0	0	1	3	11	0.28343
			Ginger	0	0	1	2	6	6
			Time	0	0	1	3	9	17
		Day 32	Placebo	0	0	0	2	6	7	0.301194
			Ginger	0	0	0	3	9	3
			Time	0	0	0	5	15	10
		Day 56	Placebo	0	0	0	1	5	9	0.464754
			Ginger	0	0	1	3	3	8
			Time	0	0	1	4	8	17
		Day 58	Placebo	0	0	0	0	6	9	0.273322
			Ginger	0	0	0	0	9	6
			Time	0	0	0	0	15	15
	How Much of the Time do You Feel / Worn Out	Day 0	Placebo	0	0	0	6	7	2	0.187517
			Ginger	1	2	2	4	6	0
			Time	1	2	2	10	13	2
		Day 2	Placebo	0	0	1	2	11	1	0.635188
			Ginger	1	1	2	3	7	1
			Time	1	1	3	5	18	2
		Day 30	Placebo	0	0	1	4	9	1	0.319391
			Ginger	0	2	2	5	4	2
			Time	0	2	3	9	13	3
		Day 32	Placebo	0	0	1	2	8	4	0.214343
			Ginger	1	1	0	6	6	1
			Time	1	1	1	8	14	5
		Day 56	Placebo	0	1	0	2	11	1	0.729708
			Ginger	1	2	1	2	8	1
			Time	1	3	1	4	19	2
		Day 58	Placebo	0	0	0	3	8	4	0.277118
			Ginger	0	0	2	3	9	1
			Time	0	0	2	6	17	5
	How Much of the Time do You Feel / Happy	Day 0	Placebo	0	8	4	2	0	1	0.273142
			Ginger	1	10	1	1	2	0
			Time	1	18	5	3	2	1
		Day 2	Placebo	0	9	2	3	1	0	0.64437
			Ginger	0	9	4	1	1	0
			Time	0	18	6	4	2	0
		Day 30	Placebo	2	8	1	4	0	0	0.50436
			Ginger	1	7	4	3	0	0
			Time	3	15	5	7	0	0
		Day 32	Placebo	2	8	2	3	0	0	0.520455
			Ginger	0	9	3	3	0	0
			Time	2	17	5	6	0	0
		Day 56	Placebo	2	7	4	2	0	0	0.209329
			Ginger	0	7	2	3	3	0
			Time	2	14	6	5	3	0
		Day 58	Placebo	2	6	4	3	0	0	0.0547141
			Ginger	0	11	0	4	0	0
			Time	2	17	4	7	0	0
	How Much of the Time do You Feel / Tired	Day 0	Placebo	0	0	5	7	3	0	0.151965
			Ginger	1	4	4	3	3	0
			Time	1	4	9	10	6	0
		Day 2	Placebo	0	0	5	2	8	0	0.0816553
			Ginger	1	4	2	4	4	0
			Time	1	4	7	6	12	0
		Day 30	Placebo	0	1	3	6	3	2	0.292565
			Ginger	1	5	1	3	4	1
			Time	1	6	4	9	7	3
		Day 32	Placebo	0	1	3	4	7	0	0.846272
			Ginger	1	1	2	5	6	0
			Time	1	2	5	9	13	0
		Day 56	Placebo	0	1	3	4	7	0	0.632906
			Ginger	1	2	4	3	4	1
			Time	1	3	7	7	11	1
		Day 58	Placebo	0	0	1	7	6	1	0.35457
			Ginger	0	1	4	3	6	1
			Time	0	1	5	10	12	2
				All of the time	Most of the time	Some of the time	A little of the time	None of the time
	Question	Week								χ2
	How Much of the Time has Emotional or Physical Problems Interferred with Social Activities	Day 0	Placebo	0	0	1	4	10		0.675634
			Ginger	0	1	2	3	9
			Time	0	1	3	7	19
		Day 2	Placebo	0	0	2	2	11		0.377548
			Ginger	0	1	1	5	8
			Time	0	1	3	7	19
		Day 30	Placebo	0	0	1	3	11		0.422346
			Ginger	0	2	2	3	8
			Time	0	2	3	6	19
		Day 32	Placebo	0	0	0	4	11		0.202128
			Ginger	1	0	3	3	8
			Time	1	0	3	7	19
		Day 56	Placebo	1	0	0	4	10		0.376766
			Ginger	0	1	2	4	8
			Time	1	1	2	8	18
		Day 58	Placebo	0	0	0	4	11		0.187978
			Ginger	0	0	3	3	9
			Time	0	0	3	7	20
				Definitely True	Mostly True	Do not Know	Mostly False	Definitely False
	Question	Week								χ2
	How True or False / I get Sick Easier than Others	Day 0	Placebo	0	0	1	5	9		0.204967
			Ginger	1	2	3	5	4
			Time	1	2	4	10	13
		Day 2	Placebo	0	0	1	6	8		0.294207
			Ginger	1	1	0	9	4
			Time	1	1	1	15	12
		Day 30	Placebo	0	0	1	7	7		0.213144
			Ginger	1	3	0	7	4
			Time	1	3	1	14	11
		Day 32	Placebo	0	0	1	9	5		0.499308
			Ginger	1	2	1	7	4
			Time	1	2	2	16	9
		Day 56	Placebo	0	0	2	7	6		0.662627
			Ginger	1	1	2	7	4
			Time	1	1	4	14	10
		Day 58	Placebo	0	0	2	8	5		0.429017
			Ginger	0	2	3	7	3
			Time	0	2	5	15	8
	How True or False / I am as Healthy as Anybody	Day 0	Placebo	5	7	1	2	0		0.132191
			Ginger	1	6	5	3	0
			Time	6	13	6	5	0
		Day 2	Placebo	5	7	2	1	0		0.268753
			Ginger	1	8	3	3	0
			Time	6	15	5	4	0
		Day 30	Placebo	4	10	1	0	0		0.146303
			Ginger	3	5	3	3	1
			Time	7	15	4	3	1
		Day 32	Placebo	5	9	1	0	0		0.0811816
			Ginger	1	8	3	3	0
			Time	6	17	4	3	0
		Day 56	Placebo	7	7	1	0	0		0.105078
			Ginger	2	6	4	2	1
			Time	9	13	5	2	1
		Day 58	Placebo	4	10	1	0	0		0.15799
			Ginger	2	7	3	3	0
			Time	6	17	4	3	0
	How True or False / I Expect my Health to get Worse	Day 0	Placebo	0	0	4	9	2		0.0552968
			Ginger	0	3	2	4	6
			Time	0	3	6	13	8
		Day 2	Placebo	0	0	6	7	2		0.408082
			Ginger	0	2	7	4	2
			Time	0	2	13	11	4
		Day 30	Placebo	0	0	5	8	2		0.00778509
			Ginger	0	5	2	2	6
			Time	0	5	7	10	8
		Day 32	Placebo	0	0	5	7	3		0.0319336
			Ginger	1	5	2	2	5
			Time	1	5	7	9	8
		Day 56	Placebo	0	0	5	8	2		0.0289519
			Ginger	0	5	1	5	4
			Time	0	5	6	13	6
		Day 58	Placebo	0	0	5	8	2		0.0267466
			Ginger	0	4	0	8	3
			Time	0	4	5	16	5
	How True or False / My Health is Excellent	Day 0	Placebo	4	8	1	2	0		0.0816553
			Ginger	0	6	4	3	2
			Time	4	14	5	5	2
		Day 2	Placebo	2	10	2	1	0		0.146842
			Ginger	0	10	0	4	1
			Time	2	20	2	5	1
		Day 30	Placebo	3	8	2	2	0		0.28956
			Ginger	1	5	2	5	2
			Time	4	13	4	7	2
		Day 32	Placebo	3	9	2	1	0		0.0699932
			Ginger	0	9	0	5	1
			Time	3	18	2	6	1
		Day 56	Placebo	4	8	2	1	0		0.173896
			Ginger	1	5	3	5	1
			Time	5	13	5	6	1
		Day 58	Placebo	3	10	1	1	0		0.0575585
			Ginger	1	5	2	7	0
			Time	4	15	3	8	0
	Data are presented as frequencies for the Placebo and Ginger groups. Statistical significance is detailed by chi-squared analysis; p < 0.05 considered significant. Totals are included but separate from analysis.

[truncated: 6 more sheets: S11. CBC, S12. Serum Lipids, S13 Serum Renal & Electrolytes, S14. Serum Protein & Bone, S15. Resting HR & BP, S16. Side Effects]
